# Supplementary material for: Tasselseed5 overexpresses a wound-inducible enzyme, ZmCYP94B1, that affects jasmonate catabolism, sex determination, and plant architecture in maize
Source: Commun Biol. 2019 Mar 25;2:114. doi: 10.1038/s42003-019-0354-1 (PMC6433927; doi:10.1038/s42003-019-0354-1)
Supplement: Supplementary file 4 — Supplementary Data 2 [file 42003_2019_354_MOESM4_ESM.xlsx]

## Sheet: Ts5vsWT_oct05des
GID	logFC (up in Ts5=RED)	logCPM	LR	PValue	FDR	GID	maize_GID	maize_evidence_type	maize_evidence	maize_annotation	evidence	evidence	evidence	evidence	evidence	GO_terms	AT_bestBlast	AT_name	AT_annotation	OS_bestBlast	OS_name	OS_annotation
GRMZM2G011523	-5.31126	7.68343	414.394	4.05123e-92	1.59898e-87	GRMZM2G011523	GRMZM2G011523	RefSeq peptide	NP_001148335	Bowman-Birk type wound-induced proteinase inhibitor WIP1										LOC_Os01g04040.1		BBTI11 - Bowman-Birk type bran trypsin inhibitor precursor, putative, expressed
GRMZM2G099678	-5.23931	6.09208	340.342	5.37525e-76	1.06078e-71	GRMZM2G099678	GRMZM2G099678	RefSeq peptide	NP_001148584	LOC100282200	PF01048	PTHR21234:SF10,PTHR21234				GO:0003824,GO:0009116	AT4G28940.1		Phosphorylase superfamily protein	LOC_Os05g13970.1		phosphorylase domain containing protein, putative, expressed
GRMZM2G015419	-4.64048	6.88996	329.985	9.68534e-74	1.27424e-69	GRMZM2G015419	GRMZM2G015419	RefSeq peptide	NP_001105980	lipoxygenase	PF00305,PF01477	PTHR11771,PTHR11771:SF2		1.13.11.12	K00454	GO:0016702,GO:0046872,GO:0055114,GO:0005515	AT3G45140.1	ATLOX2,LOX2	lipoxygenase 2	LOC_Os02g10120.1		lipoxygenase, putative, expressed
GRMZM2G109332	-7.69969	4.33883	322.255	4.67509e-72	4.61302e-68	GRMZM2G109332	GRMZM2G109332	UniProtKB/Swiss-Prot	P00412	Cytochrome c oxidase subunit 2 (EC 1.9.3.1)(Cytochrome c oxidase polypeptide II)
GRMZM2G156861	-5.42698	6.3845	306.569	1.22065e-68	9.63555e-65	GRMZM2G156861	GRMZM2G156861	RefSeq peptide	NP_001105003	lipoxygenase	PF00305,PF01477	PTHR11771,PTHR11771:SF2				GO:0016702,GO:0046872,GO:0055114,GO:0005515	AT1G55020.1	ATLOX1,LOX1	lipoxygenase 1	LOC_Os03g52860.1		lipoxygenase, putative, expressed
GRMZM2G136453	-4.15636	7.34036	301.755	1.36616e-67	8.98681e-64	GRMZM2G136453	GRMZM2G136453	RefSeq peptide	NP_001130657	hypothetical protein LOC100191759										LOC_Os08g41860.1		expressed protein
GRMZM2G158394	-6.38962	4.94448	270.882	7.28885e-61	4.10977e-57	GRMZM2G158394	GRMZM2G158394	RefSeq peptide	NP_001106070	knotted1 induced1	PF00445	PTHR11240	KOG1642			GO:0003723,GO:0033897	AT1G14220.1		Ribonuclease T2 family protein	LOC_Os09g36700.1		ribonuclease T2 family domain containing protein, expressed
GRMZM2G700208	-6.07016	4.22744	254.858	2.26721e-57	1.11856e-53	GRMZM2G700208	GRMZM2G700208	RefSeq peptide	NP_001130085	hypothetical protein LOC100191178	PF00657	PTHR22835,PTHR22835:SF39				GO:0016788,GO:0006629	AT1G33811.1		GDSL-like Lipase/Acylhydrolase superfamily protein	LOC_Os12g37910.2		GDSL-like lipase/acylhydrolase, putative, expressed
GRMZM2G116614	-5.65038	4.05384	211.669	5.94059e-48	2.60521e-44	GRMZM2G116614	GRMZM2G116614	RefSeq DNA	NM_001176794	hypothetical protein LOC100384222 (LOC100384222), mRNA										LOC_Os09g26780.1		zinc-finger protein, putative, expressed
GRMZM2G054448	6.46762	5.32032	204.263	2.45191e-46	9.67744e-43	GRMZM2G054448	no_annotation	no_annotation	no_annotation	no_annotation	PF05577	PTHR11010,PTHR11010:SF8				GO:0008236,GO:0006508	AT2G24280.1		alpha/beta-Hydrolases superfamily protein	LOC_Os06g43930.1		OsProCP2 - Putative Lysosomal Pro-x Carboxypeptidase homologue, expressed
GRMZM2G470882	-3.95225	5.54564	199.887	2.21045e-45	7.93128e-42	GRMZM2G470882	GRMZM2G470882	RefSeq peptide	NP_001140594	hypothetical protein LOC100272664							AT2G14095.1			LOC_Os04g37760.1		expressed protein
GRMZM2G070825	-5.12526	3.86849	163.116	2.35933e-37	7.76002e-34	GRMZM2G070825	GRMZM2G070825	RefSeq peptide	NP_001130647	hypothetical protein LOC100191748	PF00657	PTHR22835,PTHR22835:SF39				GO:0016788,GO:0006629	AT1G28640.1		GDSL-like Lipase/Acylhydrolase superfamily protein	LOC_Os10g25340.1		GDSL-like lipase/acylhydrolase, putative, expressed
GRMZM5G884538	-3.70586	4.60681	136.959	1.2311e-31	3.7377e-28	GRMZM5G884538	GRMZM5G884538	UniProtKB/Swiss-Prot	P09138	Cytochrome c oxidase subunit 3 (EC 1.9.3.1)(Cytochrome c oxidase polypeptide III)	PF00510	PTHR11403	KOG4664	1.9.3.1	K02262	GO:0015002,GO:0016020	AT2G07687.1		Cytochrome c oxidase, subunit III
GRMZM5G851266	-2.91782	6.3564	121.896	2.43306e-28	6.85931e-25	GRMZM5G851266	no_annotation	no_annotation	no_annotation	no_annotation	PF00264,PF12142,PF12143	PTHR11474,PTHR11474:SF5				GO:0016491,GO:0008152,GO:0004097,GO:0055114				LOC_Os01g58100.1		polyphenol oxidase, putative, expressed
GRMZM2G398781	11.7446	3.45759	121.188	3.4762e-28	9.14682e-25	GRMZM2G398781	GRMZM2G398781	UniProtKB/TrEMBL	B8A0A0	Putative uncharacterized protein
GRMZM2G005954	-2.89144	5.82017	120.395	5.18277e-28	1.27849e-24	GRMZM2G005954	GRMZM2G005954	RefSeq peptide	NP_001130163	hypothetical protein LOC100191257	PF06200,PF09425						AT1G19180.2	JAZ1,TIFY10A	jasmonate-zim-domain protein 1	LOC_Os09g26780.1		zinc-finger protein, putative, expressed
GRMZM2G075828	-3.14492	4.78899	116.453	3.78316e-27	8.78338e-24	GRMZM2G075828	GRMZM2G075828	RefSeq peptide	NP_001147791	transparent testa 12 protein	PF01554	PTHR11206,PTHR11206:SF48	KOG1347			GO:0015238,GO:0015297,GO:0006855,GO:0055085,GO:0016020	AT3G21690.1		MATE efflux family protein	LOC_Os03g37640.1		MATE efflux family protein, putative, expressed
GRMZM2G014844	-3.71247	6.27637	114.683	9.23262e-27	2.02446e-23	GRMZM2G014844	GRMZM2G014844	RefSeq peptide	NP_001148152	non-cyanogenic beta-glucosidase	PF00232	PTHR10353	KOG0626	3.2.1.21	K01188	GO:0004553,GO:0005975	AT5G44640.1	BGLU13	beta glucosidase 13	LOC_Os04g39880.1		Os4bglu12 - beta-glucosidase, exo-beta-glucanase, expressed
GRMZM2G040095	-3.27691	5.35294	114.196	1.1802e-26	2.45164e-23	GRMZM2G040095	GRMZM2G040095	RefSeq peptide	NP_001105976	lipoxygenase6	PF00305	PTHR11771,PTHR11771:SF2				GO:0016702,GO:0046872,GO:0055114	AT3G22400.1	LOX5	PLAT/LH2 domain-containing lipoxygenase family protein	LOC_Os03g49380.1		lipoxygenase, putative, expressed
GRMZM2G177668	11.688	3.40088	111.944	3.67567e-26	7.25375e-23	GRMZM2G177668	no_annotation	no_annotation	no_annotation	no_annotation	PF00067	PTHR24296	KOG0157			GO:0005506,GO:0016705,GO:0020037,GO:0055114	AT3G48520.1	CYP94B3	cytochrome P450, family 94, subfamily B, polypeptide 3	LOC_Os11g29290.1		cytochrome P450, putative, expressed
GRMZM2G371793	-4.61643	3.5362	110.088	9.37498e-26	1.76201e-22	GRMZM2G371793	no_annotation	no_annotation	no_annotation	no_annotation	PF03767	PTHR11726,PTHR11726:SF1				GO:0003993	AT4G29260.1		HAD superfamily, subfamily IIIB acid phosphatase	LOC_Os07g27580.1		HAD superfamily phosphatase, putative, expressed
GRMZM2G067225	-3.51077	4.0424	106.636	5.35051e-25	9.59905e-22	GRMZM2G067225	GRMZM2G067225	RefSeq peptide	NP_001105244	allene oxide synthase	PF00067					GO:0005506,GO:0016705,GO:0020037,GO:0055114	AT5G42650.1	AOS,CYP74A,DDE2	allene oxide synthase	LOC_Os03g12500.1		cytochrome P450, putative, expressed
GRMZM2G022934	-2.8985	4.70209	100.505	1.18092e-23	2.02651e-20	GRMZM2G022934	no_annotation	no_annotation	no_annotation	no_annotation	PF00561	PTHR10992,PTHR10992:SF56					AT2G23620.1	ATMES1,MES1	methyl esterase 1	LOC_Os01g57770.1		OsPOP4 - Putative Prolyl Oligopeptidase homologue, expressed
GRMZM2G125850	-2.73033	5.32892	97.986	4.21352e-23	6.92931e-20	GRMZM2G125850	GRMZM2G125850	RefSeq peptide	NP_001146331	hypothetical protein LOC100279907	PF00892,PF03151	PTHR11132	KOG1441			GO:0016020	AT1G61800.1	ATGPT2,GPT2	glucose-6-phosphate/phosphate translocator 2	LOC_Os07g34006.1		transporter family protein, putative, expressed
GRMZM2G381576	-3.3058	3.89405	89.6055	2.90717e-21	4.58972e-18	GRMZM2G381576	GRMZM2G381576	RefSeq peptide	NP_001149719	cell Division Protein AAA ATPase family										LOC_Os06g48250.1		ATPase, putative, expressed
GRMZM2G002178	-2.54797	5.07635	82.3911	1.11654e-19	1.69495e-16	GRMZM2G002178	GRMZM2G002178	RefSeq peptide	NP_001145914	hypothetical protein LOC100279433	PF00067			4.2.1.92	K01723	GO:0005506,GO:0016705,GO:0020037,GO:0055114	AT5G42650.1	AOS,CYP74A,DDE2	allene oxide synthase	LOC_Os03g12500.1		cytochrome P450, putative, expressed
GRMZM2G060319	-5.34447	2.22933	82.2401	1.20522e-19	1.76181e-16	GRMZM2G060319	GRMZM2G060319	RefSeq peptide	NP_001152465	teosinte branched1 protein	PF03634						AT1G67260.1	TCP1	TCP family transcription factor	LOC_Os08g33530.1		TCP family transcription factor, putative, expressed
GRMZM2G110567	-3.18564	4.26947	80.8131	2.48104e-19	3.49729e-16	GRMZM2G110567	GRMZM2G110567	RefSeq peptide	NP_001151334	protein binding protein	PF00092	PTHR10579,PTHR10579:SF5					AT5G60710.1		Zinc finger (C3HC4-type RING finger) family protein	LOC_Os03g28990.1		zinc finger family protein, putative, expressed
GRMZM2G448161	-3.52908	3.89418	80.0096	3.72596e-19	5.07104e-16	GRMZM2G448161	no_annotation	no_annotation	no_annotation	no_annotation	PF00574	PTHR10381	KOG0840	3.4.21.92	K01358		ATCG00670.1		plastid-encoded CLP P	LOC_Os06g39712.1		OsClp10 - Putative Clp protease homologue, expressed
GRMZM2G353444	-2.90167	5.54916	79.8166	4.10834e-19	5.40507e-16	GRMZM2G353444	GRMZM2G353444	RefSeq DNA	NM_001153323	LOC100280400 (cl8419_1), mRNA	PF01764	PTHR21493:SF9,PTHR21493	KOG4569			GO:0004806,GO:0006629	AT1G06800.1	PLA-I{gamma}1	alpha/beta-Hydrolases superfamily protein	LOC_Os05g32380.1		phospholipase, putative, expressed
GRMZM2G109130	-2.44165	5.20787	79.3556	5.18789e-19	6.60518e-16	GRMZM2G109130	GRMZM2G109130	RefSeq peptide	NP_001105515	lipoxygenase	PF00305	PTHR11771:SF2,PTHR11771				GO:0016702,GO:0046872,GO:0055114	AT3G22400.1	LOX5	PLAT/LH2 domain-containing lipoxygenase family protein	LOC_Os03g49350.1		lipozygenase protein, putative, expressed
GRMZM2G154007	-2.30876	5.8838	77.2908	1.47549e-18	1.81215e-15	GRMZM2G154007	GRMZM2G154007	RefSeq peptide	NP_001141131	hypothetical protein LOC100273217	PF08240	PTHR11695:SF4,PTHR11695				GO:0016491,GO:0055114	AT5G42250.1		Zinc-binding alcohol dehydrogenase family protein	LOC_Os07g42924.1		dehydrogenase, putative, expressed
GRMZM5G833406	-4.75085	2.67623	77.2385	1.51513e-18	1.81215e-15	GRMZM5G833406	GRMZM5G833406	RefSeq peptide	NP_001152128	IAA-amino acid hydrolase ILR1-like 4	PF07687,PF01546	PTHR11014:SF37,PTHR11014				GO:0016787,GO:0008152	AT1G51760.1	IAR3,JR3	peptidase M20/M25/M40 family protein	LOC_Os01g51060.1		hydrolase, putative, expressed
GRMZM2G064360	-5.00096	2.36757	76.4933	2.20956e-18	2.56498e-15	GRMZM2G064360	GRMZM2G064360	RefSeq peptide	NP_001149582	LOC100283208	PF00187,PF00182	PTHR22595:SF11,PTHR22595	KOG4742			GO:0004568,GO:0006032,GO:0016998,GO:0008061	AT4G01700.1		Chitinase family protein	LOC_Os03g30470.1		CHIT4 - Chitinase family protein precursor, expressed
GRMZM2G700200	-3.91282	3.05896	76.2518	2.49702e-18	2.81586e-15	GRMZM2G700200	no_annotation	no_annotation	no_annotation	no_annotation							AT1G17400.1			LOC_Os09g26840.1		expressed protein
GRMZM2G161905	-6.96013	1.82214	75.7407	3.23467e-18	3.54636e-15	GRMZM2G161905	GRMZM2G161905	UniProtKB/TrEMBL	Q9FQB4	Glutathione S-transferase GST 25 Fragment (EC 2.5.1.18)	PF02798	PTHR11260:SF16,PTHR11260	KOG0406			GO:0005515	AT1G10370.1	ATGSTU17,ERD9,GST30,GST30B	Glutathione S-transferase family protein	LOC_Os10g38740.1		glutathione S-transferase, putative, expressed
GRMZM2G149576	-2.63002	5.15429	71.5607	2.68852e-17	2.86792e-14	GRMZM2G149576	GRMZM2G149576	RefSeq peptide	NP_001168709	hypothetical protein LOC100382501	PF01925	PTHR14255				GO:0016021	AT2G36630.1		Sulfite exporter TauE/SafE family protein	LOC_Os03g51650.1		membrane protein, putative, expressed
GRMZM2G062245	10.6629	2.38805	70.2629	5.19038e-17	5.39102e-14	GRMZM2G062245	GRMZM2G062245	UniProtKB/TrEMBL	C0P9A3	Putative uncharacterized protein
GRMZM2G102795	-4.16906	2.62796	68.5497	1.23722e-16	1.2521e-13	GRMZM2G102795	GRMZM2G102795	RefSeq peptide	NP_001149004	SEC13-related protein	PF00400	PTHR11024	KOG1332		K14004	GO:0005515	AT2G30050.1		transducin family protein / WD-40 repeat family protein	LOC_Os02g04320.1		WD domain, G-beta repeat domain containing protein, expressed
GRMZM2G155686	-2.33637	5.07306	67.8284	1.78364e-16	1.75997e-13	GRMZM2G155686	GRMZM2G155686	RefSeq peptide	NP_001131206	hypothetical protein LOC100192514	PF03171	PTHR10209,PTHR10209:SF55	KOG0143			GO:0016491,GO:0016706,GO:0055114	AT1G78440.1	ATGA2OX1,GA2OX1	Arabidopsis thaliana gibberellin 2-oxidase 1	LOC_Os05g48700.1		gibberellin 2-beta-dioxygenase, putative, expressed
GRMZM2G447984	2.71898	5.23764	67.7069	1.89702e-16	1.82619e-13	GRMZM2G447984	GRMZM2G447984	UniProtKB/Swiss-Prot	P69246	Histone H3.2	PF00125	PTHR11426	KOG1745			GO:0003677	AT1G09200.1		Histone superfamily protein	LOC_Os04g34240.1		histone H3, putative, expressed
GRMZM2G024680	-7.12804	1.02719	65.2971	6.44155e-16	6.04655e-13	GRMZM2G024680	no_annotation	no_annotation	no_annotation	no_annotation	PF06200,PF09425						AT1G19180.1	JAZ1,TIFY10A	jasmonate-zim-domain protein 1	LOC_Os03g08320.1		ZIM domain containing protein, putative, expressed
GRMZM2G066103	-4.95049	1.91817	65.253	6.58749e-16	6.04655e-13	GRMZM2G066103	GRMZM2G066103	RefSeq peptide	NP_001168111	hypothetical protein LOC100381851										LOC_Os06g46990.1		expressed protein
GRMZM2G176998	-3.79528	2.82394	63.5868	1.5345e-15	1.37649e-12	GRMZM2G176998	no_annotation	no_annotation	no_annotation	no_annotation	PF07676	PTHR11731:SF44,PTHR11731					AT1G21680.1		DPP6 N-terminal domain-like protein	LOC_Os03g28980.1		WD40-like Beta Propeller Repeat family protein, expressed
GRMZM2G136857	-9.77109	0.539155	63.2425	1.82767e-15	1.60303e-12	GRMZM2G136857	GRMZM2G136857	RefSeq peptide	NP_001130194	hypothetical protein LOC100191288	PF03492					GO:0008168	AT1G19640.1	JMT	jasmonic acid carboxyl methyltransferase	LOC_Os05g01140.1		methyltransferase, putative, expressed
GRMZM2G441347	-2.25513	4.73097	62.6167	2.51115e-15	2.15462e-12	GRMZM2G441347	GRMZM2G441347	RefSeq peptide	NP_001170258	hypothetical protein LOC100384215	PF00221	PTHR10362:SF3,PTHR10362	KOG0222			GO:0016841,GO:0009058	AT3G53260.1	ATPAL2,PAL2	phenylalanine ammonia-lyase 2	LOC_Os04g43760.1		phenylalanine ammonia-lyase, putative, expressed
GRMZM2G048297	4.82716	3.08449	61.0781	5.4855e-15	4.60653e-12	GRMZM2G048297	no_annotation	no_annotation	no_annotation	no_annotation							AT1G52150.2	ATHB-15,ATHB15,CNA,ICU4	Homeobox-leucine zipper family protein / lipid-binding START domain-containing protein	LOC_Os03g01890.1		START domain containing protein, expressed
GRMZM2G034300	-3.57717	3.88447	60.368	7.86829e-15	6.46986e-12	GRMZM2G034300	GRMZM2G034300	RefSeq peptide	NP_001168062	hypothetical protein LOC100381793							AT3G50780.1			LOC_Os07g03150.1		H-BTB5 - Bric-a-Brac, Tramtrack, Broad Complex BTB domain with H family conserved sequence, expressed
GRMZM5G835235	-1.71881	7.85057	59.9015	9.97233e-15	8.03261e-12	GRMZM5G835235	GRMZM5G835235	RefSeq peptide	NP_001150105	LOC100283734	PF00069	PTHR24057	KOG0658	2.7.1.-	K00924	GO:0004672,GO:0005524,GO:0006468	AT5G26751.1	ATSK11,SK 11	shaggy-related kinase 11	LOC_Os01g14860.1		CGMC_GSK.1 - CGMC includes CDA, MAPK, GSK3, and CLKC kinases, expressed
GRMZM2G029810	7.25215	2.19131	58.3433	2.20145e-14	1.73778e-11	GRMZM2G029810	GRMZM2G029810	RefSeq peptide	NP_001169846	hypothetical protein LOC100383738
GRMZM2G180283	-5.744	1.18724	57.5813	3.24292e-14	2.5097e-11	GRMZM2G180283	GRMZM2G180283	RefSeq peptide	NP_001140711	hypothetical protein LOC100272786	PF00201	PTHR11926,PTHR11926:SF15				GO:0016758,GO:0008152	AT2G22590.1		UDP-Glycosyltransferase superfamily protein	LOC_Os02g37690.1		UDP-glucoronosyl and UDP-glucosyl transferase, putative, expressed
GRMZM2G427444	-1.78314	6.40084	55.5067	9.31387e-14	7.0694e-11	GRMZM2G427444	no_annotation	no_annotation	no_annotation	no_annotation	PF00574	PTHR10381	KOG0840	3.4.21.92	K01358		ATCG00670.1		plastid-encoded CLP P	LOC_Os06g39712.1		OsClp10 - Putative Clp protease homologue, expressed
GRMZM2G081912	4.36317	3.07337	54.6142	1.46674e-13	1.09228e-10	GRMZM2G081912	GRMZM2G081912	RefSeq peptide	NP_001142324	hypothetical protein LOC100274494	PF00097	PTHR12313	KOG4172			GO:0046872	AT3G58030.1		RING/U-box superfamily protein	LOC_Os08g06510.1		zinc finger, C3HC4 type domain containing protein, expressed
GRMZM2G085661	-2.39436	4.56013	54.1909	1.81927e-13	1.32972e-10	GRMZM2G085661	GRMZM2G085661	UniProtKB/Swiss-Prot	Q43257	Cytochrome P450 71C4 (EC 1.14.-.-)(Protein benzoxazineless 2)	PF00067	PTHR24298:SF44,PTHR24298	KOG0156			GO:0005506,GO:0016705,GO:0020037,GO:0055114	AT3G26300.1	CYP71B34	cytochrome P450, family 71, subfamily B, polypeptide 34	LOC_Os08g01510.1		cytochrome P450, putative, expressed
GRMZM2G063756	-1.65092	7.55251	53.607	2.44883e-13	1.75733e-10	GRMZM2G063756	GRMZM2G063756	UniProtKB/Swiss-Prot	P93703	Cytochrome P450 71C3 (EC 1.14.-.-)(Protein benzoxazineless 5)	PF00067	PTHR24298:SF44,PTHR24298	KOG0156			GO:0005506,GO:0016705,GO:0020037,GO:0055114	AT3G48280.1	CYP71A25	cytochrome P450, family 71, subfamily A, polypeptide 25	LOC_Os08g01510.1		cytochrome P450, putative, expressed
GRMZM2G153200	-7.28757	0.373083	52.4734	4.36107e-13	3.0737e-10	GRMZM2G153200	no_annotation	no_annotation	no_annotation	no_annotation	PF01301	PTHR23421,PTHR23421:SF2				GO:0004553,GO:0005975	AT2G32810.2	BGAL9	beta galactosidase 9	LOC_Os05g35360.1		beta-galactosidase 7 precursor, putative, expressed
GRMZM5G887290	7.01737	1.96033	52.022	5.48834e-13	3.80034e-10	GRMZM5G887290	GRMZM5G887290	UniProtKB/Swiss-Prot	P08977	Ribosomal protein S13, mitochondrial	PF00416	PTHR10871	KOG3311		K02952	GO:0003723,GO:0003735,GO:0006412,GO:0005622,GO:0005840	AT1G77750.1		Ribosomal protein S13/S18 family	LOC_Os03g49710.1		ribosomal protein S13p/S18e, putative, expressed
GRMZM2G325693	-5.14952	1.51124	50.5734	1.14789e-12	7.81142e-10	GRMZM2G325693	GRMZM2G325693	RefSeq peptide	NP_001144316	hypothetical protein LOC100277209
AC208221.3_FG002	-4.42544	1.77099	49.9498	1.57733e-12	1.05518e-09	AC208221.3_FG002	no_annotation	no_annotation	no_annotation	no_annotation	PF00228					GO:0004867,GO:0005576				LOC_Os01g03320.1		BBTI2 - Bowman-Birk type bran trypsin inhibitor precursor, expressed
GRMZM2G085381	-2.41559	6.50913	49.6092	1.87635e-12	1.23429e-09	GRMZM2G085381	GRMZM2G085381	UniProtKB/Swiss-Prot	P42390	Indole-3-glycerol phosphate lyase, chloroplastic Precursor (EC 4.1.2.8)(Indole synthase)(Tryptophan synthase alpha chain)(EC 4.2.1.20)(Benzoxazineless 1)	PF00290	PTHR10314:SF4,PTHR10314	KOG4175			GO:0004834,GO:0006568	AT4G02610.1		Aldolase-type TIM barrel family protein	LOC_Os03g58300.1		indole-3-glycerol phosphate lyase, chloroplast precursor, putative, expressed
GRMZM2G366873	-2.81062	3.3749	49.066	2.47491e-12	1.60135e-09	GRMZM2G366873	GRMZM2G366873	RefSeq peptide	NP_001146696	hypothetical protein LOC100280297	PF03321						AT2G14960.1	GH3.1	Auxin-responsive GH3 family protein	LOC_Os05g42150.1		OsGH3.4 - Probable indole-3-acetic acid-amido synthetase, expressed
GRMZM2G102760	-1.63259	6.66643	48.9829	2.58199e-12	1.64369e-09	GRMZM2G102760	GRMZM2G102760	RefSeq peptide	NP_001105975	lipoxygenase	PF00305,PF01477	PTHR11771,PTHR11771:SF2				GO:0016702,GO:0046872,GO:0055114,GO:0005515	AT1G55020.1	ATLOX1,LOX1	lipoxygenase 1	LOC_Os03g49380.1		lipoxygenase, putative, expressed
GRMZM2G154523	-3.7422	7.61096	48.8643	2.74292e-12	1.71842e-09	GRMZM2G154523	GRMZM2G154523	RefSeq peptide	NP_001151190	LOC100284823		PTHR10470,PTHR10470:SF3					AT4G37060.2	AtPLAIVB,PLA IVB,PLP5	PATATIN-like protein 5	LOC_Os11g39990.1		patatin, putative, expressed
GRMZM2G167549	-1.54367	7.61523	47.8608	4.57587e-12	2.82195e-09	GRMZM2G167549	GRMZM2G167549	UniProtKB/Swiss-Prot	Q43255	Cytochrome P450 71C2 (EC 1.14.-.-)(Protein benzoxazineless 3)	PF00067	PTHR24298:SF35,PTHR24298	KOG0156			GO:0005506,GO:0016705,GO:0020037,GO:0055114	AT1G13080.1	CYP71B2	cytochrome P450, family 71, subfamily B, polypeptide 2	LOC_Os08g01450.1		cytochrome P450, putative, expressed
GRMZM2G172491	-1.59081	6.80473	47.2577	6.22423e-12	3.77945e-09	GRMZM2G172491	GRMZM2G172491	UniProtKB/Swiss-Prot	Q43250	Cytochrome P450 71C1 (EC 1.14.-.-)(Protein benzoxazineless 4)	PF00067	PTHR24298:SF44,PTHR24298	KOG0156	1.14.-.-	K00517	GO:0005506,GO:0016705,GO:0020037,GO:0055114	AT3G48290.1	CYP71A24	cytochrome P450, family 71, subfamily A, polypeptide 24	LOC_Os08g01450.1		cytochrome P450, putative, expressed
GRMZM2G054123	-1.62593	6.32385	46.4627	9.33789e-12	5.5842e-09	GRMZM2G054123	GRMZM2G054123	RefSeq peptide	NP_001148708	S-adenosylmethionine synthetase 1	PF02772,PF02773,PF00438	PTHR11964	KOG1506	2.5.1.6	K00789	GO:0004478,GO:0006556	AT3G17390.1	MAT4,MTO3,SAMS3	S-adenosylmethionine synthetase family protein	LOC_Os01g22010.1		S-adenosylmethionine synthetase, putative, expressed
GRMZM2G014366	-2.8881	3.13889	46.191	1.07268e-11	6.31907e-09	GRMZM2G014366	GRMZM2G014366	RefSeq peptide	NP_001147859	BRASSINOSTEROID INSENSITIVE 1-associated receptor kinase 1	PF00069	PTHR24420,PTHR24420:SF688	KOG1187			GO:0004672,GO:0005524,GO:0006468	AT1G01540.2		Protein kinase superfamily protein	LOC_Os03g03410.1		serine/threonine-protein kinase, putative, expressed
GRMZM2G392791	-2.37494	3.75885	45.1024	1.86998e-11	1.08539e-08	GRMZM2G392791	GRMZM2G392791	RefSeq peptide	NP_001147768	LOC100281378	PF00561	PTHR10992,PTHR10992:SF279	KOG4178				AT3G51000.1		alpha/beta-Hydrolases superfamily protein	LOC_Os12g43970.1		hydrolase, alpha/beta fold family domain containing protein, expressed
GRMZM2G325683	-8.90252	-0.274171	44.4618	2.59368e-11	1.48362e-08	GRMZM2G325683	GRMZM2G325683	RefSeq peptide	NP_001143505	hypothetical protein LOC100276188
GRMZM2G089736	-1.62243	6.59907	43.5545	4.12315e-11	2.32481e-08	GRMZM2G089736	GRMZM2G089736	RefSeq peptide	NP_001150658	pnFL-2										LOC_Os07g42370.3		zinc-finger protein, putative, expressed
GRMZM2G063909	-2.21151	3.8886	42.6226	6.63886e-11	3.69055e-08	GRMZM2G063909	GRMZM2G063909	RefSeq DNA	NM_001153134	hypothetical protein LOC100280203 (LOC100280203), mRNA	PF00285	PTHR11739				GO:0046912,GO:0044262	AT2G44350.1	ATCS,CSY4	Citrate synthase family protein	LOC_Os11g33240.1		citrate synthase, putative, expressed
AC217947.4_FG002	-1.70543	5.58567	42.0366	8.95788e-11	4.91054e-08	AC217947.4_FG002	AC217947.4_FG002	RefSeq peptide	NP_001136741	hypothetical protein LOC100216882	PF00667,PF00258,PF00175	PTHR19384:SF17,PTHR19384	KOG1158	1.6.2.4	K00327	GO:0016491,GO:0055114,GO:0010181	AT4G30210.2	AR2,ATR2	P450 reductase 2	LOC_Os08g14570.1		NADPH reductase, putative, expressed
GRMZM2G138382	-1.9018	5.18812	41.9152	9.53212e-11	5.15374e-08	GRMZM2G138382	no_annotation	no_annotation	no_annotation	no_annotation	PF00425,PF04715	PTHR11236,PTHR11236:SF9				GO:0016833,GO:0009058	AT2G29690.1	ASA2,ATHANSYNAB	anthranilate synthase 2	LOC_Os03g61120.1		anthranilate synthase component I-1, chloroplast precursor, putative, expressed
GRMZM5G890451	-8.74532	-0.417355	41.612	1.11306e-10	5.93665e-08	GRMZM5G890451	GRMZM5G890451	RefSeq peptide	YP_588404	ribosomal protein S7	PF00177	PTHR11205,PTHR11205:SF13					AT2G07696.1		Ribosomal protein S7p/S5e family protein	LOC_Os12g34045.1		mitochondrial ribosomal protein S7, putative, expressed
GRMZM2G042789	-5.36231	0.283458	40.6161	1.85276e-10	9.7502e-08	GRMZM2G042789	GRMZM2G042789	UniProtKB/TrEMBL	B6U463	Putative uncharacterized protein	PF00280					GO:0004867,GO:0009611				LOC_Os12g25090.2		expressed protein
GRMZM2G164084	-6.67722	-0.163673	39.7238	2.92543e-10	1.51926e-07	GRMZM2G164084	GRMZM2G164084	RefSeq peptide	NP_001104924	sigma-like factor2B	PF04545,PF04542,PF04539					GO:0003677,GO:0003700,GO:0016987,GO:0006352,GO:0006355	AT1G08540.1	ABC1,ATSIG1,ATSIG2,SIG1,SIG2,SIGA,SIGB	RNApolymerase sigma subunit 2	LOC_Os03g16430.1		RNA polymerase sigma factor, putative, expressed
GRMZM2G424804	-8.59983	-0.548502	39.0594	4.11096e-10	2.10455e-07	GRMZM2G424804	GRMZM2G424804	UniProtKB/TrEMBL	C4J647	Putative uncharacterized protein	PF00067	PTHR24296	KOG0157			GO:0005506,GO:0016705,GO:0020037,GO:0055114	AT2G27690.1	CYP94C1	cytochrome P450, family 94, subfamily C, polypeptide 1	LOC_Os11g05380.1		cytochrome P450, putative, expressed
GRMZM2G009479	-2.18915	3.9273	39.0367	4.15909e-10	2.10455e-07	GRMZM2G009479	GRMZM2G009479	RefSeq peptide	NP_001105981	lipoxygenase11	PF00305,PF01477	PTHR11771:SF2,PTHR11771		1.13.11.12	K00454	GO:0016702,GO:0046872,GO:0055114,GO:0005515	AT3G45140.1	ATLOX2,LOX2	lipoxygenase 2	LOC_Os02g10120.1		lipoxygenase, putative, expressed
GRMZM2G093826	-2.13891	3.84913	38.9499	4.34832e-10	2.17245e-07	GRMZM2G093826	GRMZM2G093826	UniProtKB/TrEMBL	C4JC81	Putative uncharacterized protein
GRMZM2G076348	-2.24512	3.69213	37.0836	1.1317e-09	5.58337e-07	GRMZM2G076348	GRMZM2G076348	UniProtKB/TrEMBL	B4FY74	Putative uncharacterized protein	PF01738	PTHR17630:SF19,PTHR17630				GO:0016787	AT3G23570.1		alpha/beta-Hydrolases superfamily protein	LOC_Os05g33190.1		endo-1,3;1,4-beta-D-glucanase precursor, putative, expressed
GRMZM2G001421	-2.28663	3.53324	36.9967	1.18329e-09	5.76581e-07	GRMZM2G001421	GRMZM2G001421	RefSeq peptide	NP_001131914	hypothetical protein LOC100193303	PF03321						AT2G46370.4	FIN219,JAR1	Auxin-responsive GH3 family protein	LOC_Os01g12160.1		OsGH3.3 - Probable indole-3-acetic acid-amido synthetase, expressed
GRMZM2G117707	-1.40666	7.64942	36.8107	1.30176e-09	6.26576e-07	GRMZM2G117707	GRMZM2G117707	RefSeq peptide	NP_001150866	phospho-2-dehydro-3-deoxyheptonate aldolase 1	PF01474	PTHR21337		2.5.1.54	K01626	GO:0003849,GO:0009073	AT1G22410.1		Class-II DAHP synthetase family protein	LOC_Os07g42960.1		phospho-2-dehydro-3-deoxyheptonate aldolase, chloroplast precursor, putative, expressed
GRMZM2G068701	-2.94935	2.37976	36.0249	1.9481e-09	9.26382e-07	GRMZM2G068701	GRMZM2G068701	RefSeq DNA	NM_001152394	hypothetical protein LOC100279379 (LOC100279379), mRNA	PF03321						AT4G37390.1	AUR3,BRU6,GH3-2,GH3.2,YDK1	Auxin-responsive GH3 family protein	LOC_Os07g40290.1		OsGH3.8 - Probable indole-3-acetic acid-amido synthetase, expressed
GRMZM2G119705	-2.45813	3.20796	35.6359	2.37866e-09	1.11766e-06	GRMZM2G119705	GRMZM2G119705	RefSeq peptide	NP_001130961	hypothetical protein LOC100192066	PF00161					GO:0030598,GO:0017148				LOC_Os01g06740.1		ribosome inactivating protein, putative, expressed
GRMZM2G387760	-8.33141	-0.786572	34.5817	4.08729e-09	1.8979e-06	GRMZM2G387760	no_annotation	no_annotation	no_annotation	no_annotation							AT2G45260.1		Plant protein of unknown function (DUF641)	LOC_Os12g02230.1		expressed protein
GRMZM2G142919	-1.91438	3.94732	33.1413	8.57001e-09	3.93314e-06	GRMZM2G142919	GRMZM2G142919	RefSeq peptide	NP_001148061	sialin	PF07690	PTHR11662:SF23,PTHR11662	KOG2532			GO:0055085,GO:0016021	AT2G38060.1	PHT4;2	phosphate transporter 4;2	LOC_Os05g37820.1		transporter, major facilitator family, putative, expressed
GRMZM2G123029	-1.60151	5.03182	33.0943	8.77963e-09	3.98303e-06	GRMZM2G123029	GRMZM2G123029	RefSeq peptide	NP_001146573	hypothetical protein LOC100280169	PF05184,PF00026,PF03489	PTHR13683:SF183,PTHR13683	KOG1339			GO:0004190,GO:0006508,GO:0006629	AT1G11910.1	APA1,ATAPA1	aspartic proteinase A1	LOC_Os05g49200.1		aspartic proteinase oryzasin-1 precursor, putative, expressed
GRMZM2G384871	4.21729	1.86241	32.8452	9.9798e-09	4.47605e-06	GRMZM2G384871	no_annotation	no_annotation	no_annotation	no_annotation	PF01293					GO:0004612,GO:0005524,GO:0006094	AT5G07090.2		Ribosomal protein S4 (RPS4A) family protein	LOC_Os04g50208.1		phosphoenolpyruvate carboxykinase, putative, expressed
GRMZM2G336824	-5.05613	0.0333737	32.6736	1.09008e-08	4.83419e-06	GRMZM2G336824	GRMZM2G336824	RefSeq peptide	NP_001140761	hypothetical protein LOC100272836										LOC_Os12g25870.1		O-methyltransferase, putative, expressed
GRMZM2G161335	-1.57892	6.55237	32.4326	1.23397e-08	5.41151e-06	GRMZM2G161335	GRMZM2G161335	RefSeq peptide	NP_001142152	benzoxazinone synthesis9	PF00201	PTHR11926,PTHR11926:SF15	KOG1192			GO:0016758,GO:0008152	AT5G05880.1		UDP-Glycosyltransferase superfamily protein	LOC_Os11g25454.1		cytokinin-N-glucosyltransferase 1, putative, expressed
GRMZM2G127350	-1.84663	5.89457	32.0749	1.48345e-08	6.43411e-06	GRMZM2G127350	no_annotation	no_annotation	no_annotation	no_annotation	PF00202	PTHR11986,PTHR11986:SF23	KOG1404	2.6.1.40,2.6.1.44	K00827	GO:0008483,GO:0030170	AT3G08860.1	PYD4	PYRIMIDINE 4	LOC_Os05g39770.1		aminotransferase, putative, expressed
GRMZM2G150841	-3.24806	2.13471	31.8072	1.70261e-08	7.28574e-06	GRMZM2G150841	GRMZM2G150841	RefSeq peptide	NP_001131823	hypothetical protein LOC100193196	PF00249	PTHR10641				GO:0003682	AT4G01680.3	AtMYB55,MYB55	myb domain protein 55	LOC_Os07g44090.1		myb-related protein Hv33, putative, expressed
GRMZM2G311036	-5.66872	-0.271884	31.7912	1.71672e-08	7.28574e-06	GRMZM2G311036	GRMZM2G311036	UniProtKB/TrEMBL	C0PKR0	Putative uncharacterized protein	PF08100,PF00891	PTHR11746	KOG3178			GO:0008171,GO:0046983	AT4G35160.1		O-methyltransferase family protein	LOC_Os05g43940.1		O-methyltransferase, putative, expressed
GRMZM2G092535	1.51359	6.32326	31.6829	1.81517e-08	7.62158e-06	GRMZM2G092535	GRMZM2G092535	UniProtKB/TrEMBL	B6UER1	SnRNP core Sm protein Sm-X5-like protein	PF01423	PTHR13829	KOG3448		K12621		AT1G03330.1		Small nuclear ribonucleoprotein family protein	LOC_Os04g39444.1		LSM domain containing protein, expressed
GRMZM2G437912	-4.41253	0.946608	31.6572	1.83928e-08	7.64152e-06	GRMZM2G437912	GRMZM2G437912	RefSeq peptide	NP_001132476	hypothetical protein LOC100193934	PF00800	PTHR21022	KOG2797			GO:0004664,GO:0009094	AT1G08250.1	ADT6	arogenate dehydratase 6	LOC_Os04g33390.1		prephenate dehydratase domain containing protein, expressed
GRMZM5G800101	6.04745	1.92575	31.5739	1.91992e-08	7.89349e-06	GRMZM5G800101	GRMZM5G800101	UniProtKB/Swiss-Prot	P0CD59	NAD(P)H-quinone oxidoreductase subunit 2 B, chloroplastic (EC 1.6.5.-)(NAD(P)H dehydrogenase, subunit 2 B)(NADH-plastoquinone oxidoreductase subunit 2 B)	PF00361	PTHR22773:SF41,PTHR22773	KOG4668	1.6.5.3	K05573	GO:0008137,GO:0055114	ATCG00890.1		NADH-Ubiquinone/plastoquinone (complex I) protein	LOC_Os08g15248.1		NADPH-dependent oxidoreductase, putative, expressed
AC211589.3_FG003	8.72006	0.505158	31.387	2.11395e-08	8.60161e-06	AC211589.3_FG003	no_annotation	no_annotation	no_annotation	no_annotation
GRMZM2G447632	-2.10624	3.94871	31.079	2.47733e-08	9.97732e-06	GRMZM2G447632	no_annotation	no_annotation	no_annotation	no_annotation	PF02798,PF00043	PTHR11260:SF16,PTHR11260	KOG0406			GO:0005515	AT1G10360.1	ATGSTU18,GST29,GSTU18	glutathione S-transferase TAU 18	LOC_Os01g49720.1		glutathione S-transferase, putative, expressed
GRMZM2G099191	-1.27362	6.95597	30.8699	2.75912e-08	1.09967e-05	GRMZM2G099191	no_annotation	no_annotation	no_annotation	no_annotation	PF00702,PF00122	PTHR24093:SF31,PTHR24093				GO:0000166,GO:0046872	AT2G19110.1	ATHMA4,HMA4	heavy metal atpase 4	LOC_Os07g12900.1		cadmium/zinc-transporting ATPase, putative, expressed
GRMZM2G338160	-8.09121	-0.994788	30.851	2.78616e-08	1.09967e-05	GRMZM2G338160	GRMZM2G338160	RefSeq peptide	NP_001143508	hypothetical protein LOC100276191
GRMZM2G040728	-5.53171	-0.446764	30.0271	4.26055e-08	1.66495e-05	GRMZM2G040728	GRMZM2G040728	RefSeq peptide	NP_001146262	hypothetical protein LOC100279836	PF00067	PTHR24296	KOG0157			GO:0005506,GO:0016705,GO:0020037,GO:0055114	AT3G56630.1	CYP94D2	cytochrome P450, family 94, subfamily D, polypeptide 2	LOC_Os03g12260.1		cytochrome P450 protein, putative, expressed
GRMZM2G001930	-1.55717	5.21615	29.5767	5.37473e-08	2.06921e-05	GRMZM2G001930	GRMZM2G001930	UniProtKB/TrEMBL	Q9ZPN6	Transcription factor MYC7E Fragment	PF00010	PTHR11514,PTHR11514:SF7	KOG1318		K13422	GO:0046983	AT1G32640.1	ATMYC2,JAI1,JIN1,MYC2,RD22BP1,ZBF1	Basic helix-loop-helix (bHLH) DNA-binding family protein	LOC_Os10g42430.1		transcription factor MYC7E, putative, expressed
GRMZM2G110192	-4.03295	0.309854	29.5676	5.39991e-08	2.06921e-05	GRMZM2G110192	no_annotation	no_annotation	no_annotation	no_annotation	PF03055	PTHR10543:SF1,PTHR10543	KOG1285	1.13.11.51	K09840		AT4G19170.1	CCD4,NCED4	nine-cis-epoxycarotenoid dioxygenase 4	LOC_Os02g47510.1		9-cis-epoxycarotenoid dioxygenase 1, chloroplast precursor, putative, expressed
GRMZM2G134582	-3.20334	1.6344	29.1474	6.70745e-08	2.54554e-05	GRMZM2G134582	GRMZM2G134582	RefSeq peptide	NP_001151229	elongation factor 1-gamma 2	PF00647,PF02798,PF00043	PTHR11260,PTHR11260:SF7	KOG1627		K03233	GO:0003746,GO:0006414,GO:0005853,GO:0005515	AT1G09640.1		Translation elongation factor EF1B, gamma chain	LOC_Os06g37440.1		elongation factor 1-gamma, putative, expressed
GRMZM2G013971	6.11286	1.0942	28.9535	7.41382e-08	2.78682e-05	GRMZM2G013971	GRMZM2G013971	RefSeq peptide	NP_001142324	hypothetical protein LOC100274494	PF00097	PTHR12313	KOG4172			GO:0046872	AT3G58030.1		RING/U-box superfamily protein	LOC_Os08g06510.1		zinc finger, C3HC4 type domain containing protein, expressed
GRMZM2G159149	-2.58567	2.43399	28.845	7.84095e-08	2.91957e-05	GRMZM2G159149	GRMZM2G159149	RefSeq peptide	NP_001149000	carboxy-lyase	PF03641						AT3G53450.1		Putative lysine decarboxylase family protein	LOC_Os10g33900.1		possible lysine decarboxylase domain containing protein, expressed
GRMZM2G029219	-1.43642	5.43103	28.5428	9.16479e-08	3.38061e-05	GRMZM2G029219	GRMZM2G029219	RefSeq peptide	NP_001150835	carbohydrate transporter/ sugar porter/ transporter		PTHR24003:SF14,PTHR24003					AT3G43790.2	ZIFL2	zinc induced facilitator-like 2	LOC_Os01g16260.1		major facilitator superfamily antiporter, putative, expressed
GRMZM5G838098	-2.97127	2.15448	28.5064	9.33888e-08	3.41293e-05	GRMZM5G838098	GRMZM5G838098	RefSeq peptide	NP_001148303	pnFL-2	PF09425,PF06200						AT1G19180.1	JAZ1,TIFY10A	jasmonate-zim-domain protein 1	LOC_Os03g08320.1		ZIM domain containing protein, putative, expressed
GRMZM2G415793	-1.64669	4.30201	28.1681	1.11225e-07	4.02748e-05	GRMZM2G415793	GRMZM2G415793	RefSeq peptide	NP_001141267	hypothetical protein LOC100273356	PF06351					GO:0016853,GO:0009507	AT3G25760.1	AOC1,ERD12	allene oxide cyclase 1	LOC_Os03g32314.1		allene oxide cyclase 4, chloroplast precursor, putative, expressed
GRMZM2G086496	-1.67627	4.12168	27.8882	1.28531e-07	4.61179e-05	GRMZM2G086496	GRMZM2G086496	RefSeq peptide	NP_001145735	hypothetical protein LOC100279242	PF00854	PTHR11654,PTHR11654:SF37	KOG1237			GO:0005215,GO:0006810,GO:0016020	AT1G12110.1	ATNRT1,B-1,CHL1,CHL1-1,NRT1,NRT1.1	nitrate transporter 1.1	LOC_Os08g05910.1		peptide transporter PTR2, putative, expressed
GRMZM2G073219	2.66587	3.57489	27.7827	1.35734e-07	4.82637e-05	GRMZM2G073219	no_annotation	no_annotation	no_annotation	no_annotation	PF01293					GO:0004612,GO:0005524,GO:0006094	AT5G58420.1		Ribosomal protein S4 (RPS4A) family protein	LOC_Os04g50208.2		phosphoenolpyruvate carboxykinase, putative, expressed
GRMZM2G027958	-5.41515	-0.492159	27.7253	1.39824e-07	4.92741e-05	GRMZM2G027958	GRMZM2G027958	RefSeq peptide	NP_001142196	hypothetical protein LOC100274364	PF00069	PTHR24420:SF83,PTHR24420	KOG1187			GO:0004672,GO:0005524,GO:0006468	AT2G31880.1	EVR,SOBIR1	Leucine-rich repeat protein kinase family protein	LOC_Os06g18000.1		protein kinase domain containing protein, expressed
GRMZM2G117513	-1.49576	5.25823	27.3874	1.66509e-07	5.81587e-05	GRMZM2G117513	GRMZM2G117513	RefSeq DNA	NM_001150339	hypothetical protein LOC100276585 (LOC100276585), mRNA	PF09425,PF06200						AT1G74950.1	JAZ2,TIFY10B	TIFY domain/Divergent CCT motif family protein	LOC_Os03g28940.1		ZIM domain containing protein, putative, expressed
GRMZM2G075502	-1.71804	3.97856	27.3376	1.70856e-07	5.91535e-05	GRMZM2G075502	no_annotation	no_annotation	no_annotation	no_annotation	PF00403	PTHR22814:SF16,PTHR22814	KOG1603			GO:0046872,GO:0030001	AT5G03380.1		Heavy metal transport/detoxification superfamily protein	LOC_Os03g22490.1		heavy metal-associated domain containing protein, expressed
GRMZM2G050412	-1.18773	7.2317	27.3064	1.73637e-07	5.95936e-05	GRMZM2G050412	GRMZM2G050412	RefSeq peptide	NP_001142347	hypothetical protein LOC100274518	PF01419						AT1G19715.1		Mannose-binding lectin superfamily protein	LOC_Os12g14440.1		Jacalin-like lectin domain containing protein, putative, expressed
GRMZM2G020151	5.69623	0.686757	27.2527	1.78524e-07	6.07428e-05	GRMZM2G020151	no_annotation	no_annotation	no_annotation	no_annotation							AT4G16180.2			LOC_Os03g19690.1		expressed protein
GRMZM2G470075	-2.29484	2.82081	26.9143	2.12674e-07	7.17439e-05	GRMZM2G470075	GRMZM2G470075	UniProtKB/TrEMBL	B7ZZM9	Putative uncharacterized protein	PF01554	PTHR11206:SF48,PTHR11206				GO:0015238,GO:0015297,GO:0006855,GO:0055085,GO:0016020	AT3G21690.1		MATE efflux family protein	LOC_Os03g37490.1		MATE efflux family protein, putative, expressed
GRMZM2G139815	-2.22562	3.02477	25.8254	3.7373e-07	0.000125006	GRMZM2G139815	GRMZM2G139815	RefSeq peptide	NP_001151583	WRKY74 - superfamily of TFs having WRKY and zinc finger domains
GRMZM2G122280	-3.50675	1.0768	25.43	4.58736e-07	0.00015215	GRMZM2G122280	GRMZM2G122280	UniProtKB/TrEMBL	C4J8V0	Putative uncharacterized protein	PF03171	PTHR10209,PTHR10209:SF55	KOG0143			GO:0016491,GO:0016706,GO:0055114	AT3G11180.1		2-oxoglutarate (2OG) and Fe(II)-dependent oxygenase superfamily protein	LOC_Os01g61610.1		flavonol synthase/flavanone 3-hydroxylase, putative, expressed
GRMZM2G021786	-2.67206	2.62816	25.3621	4.75174e-07	0.000156289	GRMZM2G021786	GRMZM2G021786	RefSeq peptide	NP_001131410	hypothetical protein LOC100192739	PF00201	PTHR11926,PTHR11926:SF15	KOG1192			GO:0016758,GO:0008152	AT3G22250.1		UDP-Glycosyltransferase superfamily protein	LOC_Os04g44354.1		UDP-glucoronosyl and UDP-glucosyl transferase domain containing protein, expressed
GRMZM2G165679	-1.40327	5.07094	25.1295	5.36065e-07	0.000174859	GRMZM2G165679	no_annotation	no_annotation	no_annotation	no_annotation		PTHR24055,PTHR24055:SF69					AT2G42880.1	ATMPK20,MPK20	MAP kinase 20	LOC_Os05g49140.1		CGMC_MAPKCMGC_2.8 - CGMC includes CDA, MAPK, GSK3, and CLKC kinases, expressed
GRMZM2G089698	-1.35769	5.32359	25.0469	5.59537e-07	0.000181019	GRMZM2G089698	GRMZM2G089698	RefSeq peptide	NP_001150433	LOC100284063	PF02458					GO:0016747	AT5G48930.1	HCT	hydroxycinnamoyl-CoA shikimate/quinate hydroxycinnamoyl transferase	LOC_Os09g25460.1		transferase family protein, putative, expressed
GRMZM2G172204	-2.9718	1.21147	24.8099	6.32728e-07	0.000203034	GRMZM2G172204	GRMZM2G172204	RefSeq peptide	NP_001141303	hypothetical protein LOC100273394	PF01419,PF03018	PTHR21495:SF22,PTHR21495					AT1G19715.3		Mannose-binding lectin superfamily protein	LOC_Os12g09700.1		Jacalin-like lectin domain containing protein, putative, expressed
GRMZM2G121309	-1.51345	4.28849	24.2676	8.38359e-07	0.000266848	GRMZM2G121309	GRMZM2G121309	RefSeq DNA	NM_001156253	IAA7 - auxin-responsive Aux/IAA family member (LOC100283352), mRNA	PF02309				K14484	GO:0006355,GO:0005634	AT3G16500.1	IAA26,PAP1	phytochrome-associated protein 1	LOC_Os02g13520.1		OsIAA7 - Auxin-responsive Aux/IAA gene family member, expressed
GRMZM2G053830	-4.26943	-0.368503	24.0601	9.3376e-07	0.000292866	GRMZM2G053830	GRMZM2G053830	RefSeq peptide	NP_001168407	hypothetical protein LOC100382176							AT4G37445.1			LOC_Os02g03430.1		expressed protein
AC199526.5_FG002	-1.52271	4.43154	24.0577	9.34939e-07	0.000292866	AC199526.5_FG002	AC199526.5_FG002	RefSeq peptide	NP_001132867	hypothetical protein LOC100194360	PF02772,PF02773,PF00438	PTHR11964	KOG1506	2.5.1.6	K00789	GO:0004478,GO:0006556	AT3G17390.1	MAT4,MTO3,SAMS3	S-adenosylmethionine synthetase family protein	LOC_Os01g22010.1		S-adenosylmethionine synthetase, putative, expressed
GRMZM2G023325	-7.50889	-1.47686	23.7565	1.09326e-06	0.000339764	GRMZM2G023325	no_annotation	no_annotation	no_annotation	no_annotation	PF00891,PF08100	PTHR11746:SF53,PTHR11746				GO:0008171,GO:0046983	AT4G35160.1		O-methyltransferase family protein	LOC_Os12g25450.1		O-methyltransferase, putative, expressed
GRMZM2G400156	-2.14818	2.83419	23.6273	1.16914e-06	0.000360506	GRMZM2G400156	GRMZM2G400156	RefSeq peptide	NP_001159042	SAUR33 - auxin-responsive SAUR family member	PF02519						AT5G20820.1		SAUR-like auxin-responsive protein family	LOC_Os08g35110.1		OsSAUR33 - Auxin-responsive SAUR gene family member, expressed
GRMZM2G305167	-1.79708	3.59307	23.3225	1.36989e-06	0.000419134	GRMZM2G305167	no_annotation	no_annotation	no_annotation	no_annotation							AT5G02120.1	OHP	one helix protein	LOC_Os05g22730.1		expressed protein
GRMZM2G041866	-4.20936	-0.417833	23.1826	1.47322e-06	0.000447282	GRMZM2G041866	GRMZM2G041866	RefSeq peptide	NP_001149533	LOC100283159	PF00891,PF08100	PTHR11746	KOG3178			GO:0008171,GO:0046983	AT4G35160.1		O-methyltransferase family protein	LOC_Os05g43940.1		O-methyltransferase, putative, expressed
GRMZM2G158890	-4.63198	-0.692306	23.0615	1.56899e-06	0.000472721	GRMZM2G158890	GRMZM2G158890	RefSeq peptide	NP_001145092	hypothetical protein LOC100278304	PF03087						AT2G17080.1		Arabidopsis protein of unknown function (DUF241)	LOC_Os08g43770.1		carrier, putative, expressed
AC191548.3_FG005	8.07088	-0.094939	23.02	1.60324e-06	0.000479381	AC191548.3_FG005	no_annotation	no_annotation	no_annotation	no_annotation
GRMZM2G072048	8.21509	0.0193635	22.9748	1.64137e-06	0.000485024	GRMZM2G072048	no_annotation	no_annotation	no_annotation	no_annotation
GRMZM2G443525	-1.34167	5.05198	22.9686	1.64669e-06	0.000485024	GRMZM2G443525	no_annotation	no_annotation	no_annotation	no_annotation	PF00560,PF00931	PTHR23155,PTHR23155:SF282				GO:0005515,GO:0043531	AT4G33300.1	ADR1-L1	ADR1-like 1	LOC_Os12g39620.2		disease resistance protein, putative, expressed
GRMZM2G301089	-2.2574	2.86554	22.8436	1.75731e-06	0.000513772	GRMZM2G301089	GRMZM2G301089	RefSeq peptide	NP_001147499	helix-loop-helix DNA-binding domain containing protein	PF00010					GO:0046983	AT5G43650.1	BHLH92	basic helix-loop-helix (bHLH) DNA-binding superfamily protein	LOC_Os03g53020.1		helix-loop-helix DNA-binding domain containing protein, expressed
GRMZM2G032042	-3.47616	0.43081	22.6967	1.89694e-06	0.000550518	GRMZM2G032042	no_annotation	no_annotation	no_annotation	no_annotation							AT2G17180.1		C2H2-like zinc finger protein	LOC_Os02g44130.1		ZOS2-14 - C2H2 zinc finger protein, expressed
GRMZM2G493395	-3.35658	1.73086	22.3321	2.29345e-06	0.000660733	GRMZM2G493395	GRMZM2G493395	UniProtKB/TrEMBL	A4ZYX4	1-deoxy-D-xylulose 5-phosphate synthase	PF02779,PF02780,PF00676	PTHR11624,PTHR11624:SF20	KOG0523			GO:0016624,GO:0008152,GO:0003824	AT4G15560.1	CLA,CLA1,DEF,DXPS2,DXS	Deoxyxylulose-5-phosphate synthase	LOC_Os07g09190.1		transketolase, putative, expressed
GRMZM2G085854	-2.21687	2.89839	22.2974	2.33527e-06	0.000667905	GRMZM2G085854	GRMZM2G085854	RefSeq peptide	NP_001147461	hydroquinone glucosyltransferase	PF00201	PTHR11926,PTHR11926:SF15	KOG1192	2.4.1.218	K08237	GO:0016758,GO:0008152	AT1G01420.1	UGT72B3	UDP-glucosyl transferase 72B3	LOC_Os11g38650.1		UDP-glucoronosyl/UDP-glucosyl transferase, putative, expressed
AC209859.2_FG006	8.41382	0.234405	22.2258	2.42396e-06	0.000688282	AC209859.2_FG006	no_annotation	no_annotation	no_annotation	no_annotation										LOC_Os01g64250.1		hemerythrin family protein, expressed
GRMZM2G005849	-1.08286	6.73748	21.6711	3.23625e-06	0.000907918	GRMZM2G005849	GRMZM2G005849	UniProtKB/TrEMBL	C0PGL1	Putative uncharacterized protein	PF01380	PTHR10937	KOG1268			GO:0030246,GO:0005975	AT3G24090.1		glutamine-fructose-6-phosphate transaminase (isomerizing)s;sugar binding;transaminases	LOC_Os12g03720.2		glucosamine--fructose-6-phosphate aminotransferase 1, putative, expressed
AC217811.3_FG003	-1.3107	4.87056	21.6559	3.26201e-06	0.000907918	AC217811.3_FG003	no_annotation	no_annotation	no_annotation	no_annotation	PF00282	PTHR11999:SF4,PTHR11999	KOG0629			GO:0016831,GO:0030170,GO:0019752	AT1G43710.1	emb1075	Pyridoxal phosphate (PLP)-dependent transferases superfamily protein	LOC_Os02g33710.1		decarboxylase, putative, expressed
GRMZM2G142870	-1.18094	6.25182	21.6533	3.26647e-06	0.000907918	GRMZM2G142870	no_annotation	no_annotation	no_annotation	no_annotation	PF00664	PTHR24223,PTHR24223:SF201				GO:0005524,GO:0042626,GO:0006810,GO:0055085,GO:0016021	AT2G47800.1	ATMRP4,EST3,MRP4	multidrug resistance-associated protein 4	LOC_Os01g25386.1		multidrug resistance-associated protein, putative, expressed
GRMZM2G173965	-3.4761	-0.0104868	21.4225	3.6843e-06	0.00101689	GRMZM2G173965	no_annotation	no_annotation	no_annotation	no_annotation	PF00069	PTHR24361,PTHR24361:SF58	KOG0198			GO:0004672,GO:0005524,GO:0006468	AT5G55090.1	MAPKKK15	mitogen-activated protein kinase kinase kinase 15	LOC_Os01g50410.1		STE_MEKK_ste11_MAP3K.6 - STE kinases include homologs to sterile 7, sterile 11 and sterile 20 from yeast, expressed
GRMZM2G136567	-3.61058	-0.052716	21.4036	3.72064e-06	0.00101979	GRMZM2G136567	GRMZM2G136567	UniProtKB/TrEMBL	C4J1D9	Putative uncharacterized protein	PF00892					GO:0016020	AT5G07050.1		nodulin MtN21 /EamA-like transporter family protein	LOC_Os05g33900.1		auxin-induced protein 5NG4, putative, expressed
GRMZM2G426067	-1.8734	3.20973	21.0504	4.47355e-06	0.0012177	GRMZM2G426067	GRMZM2G426067	RefSeq peptide	NP_001152262	transferase, transferring glycosyl groups	PF04646	PTHR10811:SF5,PTHR10811	KOG2246				AT5G41460.1		Protein of unknown function (DUF604)	LOC_Os04g48950.1		fringe-related protein, putative, expressed
GRMZM2G021694	-3.28744	0.390304	20.8716	4.91129e-06	0.00132534	GRMZM2G021694	GRMZM2G021694	RefSeq peptide	NP_001145018	hypothetical protein LOC100278189	PF02620						AT3G19800.1		Protein of unknown function (DUF177)	LOC_Os04g44340.1		expressed protein
GRMZM2G383052	3.21365	7.78202	20.8619	4.93615e-06	0.00132534	GRMZM2G383052	GRMZM2G383052	UniProtKB/Swiss-Prot	P0CD59	NAD(P)H-quinone oxidoreductase subunit 2 B, chloroplastic (EC 1.6.5.-)(NAD(P)H dehydrogenase, subunit 2 B)(NADH-plastoquinone oxidoreductase subunit 2 B)	PF00361	PTHR22773:SF41,PTHR22773	KOG4668	1.6.5.3	K05573	GO:0008137,GO:0055114	ATCG00890.1		NADH-Ubiquinone/plastoquinone (complex I) protein	LOC_Os08g15248.1		NADPH-dependent oxidoreductase, putative, expressed
GRMZM2G440219	-7.22114	-1.70104	20.7384	5.26482e-06	0.00139461	GRMZM2G440219	GRMZM2G440219	RefSeq peptide	NP_001147909	ANAC076	PF02365					GO:0003677,GO:0006355	AT1G12260.1	ANAC007,EMB2749,NAC007,VND4	NAC 007	LOC_Os06g01480.1		NAC domain containing protein, putative, expressed
GRMZM5G845792	-7.22114	-1.70104	20.7384	5.26482e-06	0.00139461	GRMZM5G845792	GRMZM5G845792	RefSeq peptide	YP_588405	hypothetical protein ZeamMp160
GRMZM6G441368	-4.6482	0.259065	20.6758	5.43982e-06	0.00143136	GRMZM6G441368	no_annotation	no_annotation	no_annotation	no_annotation							AT4G21510.1		F-box family protein	LOC_Os07g37400.1		OsFBX257 - F-box domain containing protein, expressed
AC206201.3_FG004	-1.98289	2.87148	20.6336	5.56115e-06	0.0014536	AC206201.3_FG004	no_annotation	no_annotation	no_annotation	no_annotation	PF00425	PTHR11236,PTHR11236:SF9					AT5G05730.1	AMT1,ASA1,JDL1,TRP5,WEI2	anthranilate synthase alpha subunit 1	LOC_Os03g61120.1		anthranilate synthase component I-1, chloroplast precursor, putative, expressed
GRMZM2G042895	-5.07759	3.77477	20.2732	6.7135e-06	0.00174326	GRMZM2G042895	GRMZM2G042895	RefSeq peptide	NP_001151185	DNA binding like	PF00010	PTHR11514				GO:0046983	AT5G57150.1		basic helix-loop-helix (bHLH) DNA-binding superfamily protein	LOC_Os04g23550.1		basic helix-loop-helix family protein, putative, expressed
GRMZM2G155323	-1.09238	6.72692	20.1081	7.31861e-06	0.00188796	GRMZM2G155323	no_annotation	no_annotation	no_annotation	no_annotation	PF00291,PF00585	PTHR10314,PTHR10314:SF30	KOG1250				AT3G10050.1	OMR1	L-O-methylthreonine resistant 1	LOC_Os03g50510.1		threonine dehydratase biosynthetic, chloroplast precursor, putative, expressed
AC203909.3_FG003	-2.00187	2.75209	19.9491	7.95308e-06	0.00203831	AC203909.3_FG003	AC203909.3_FG003	RefSeq peptide	NP_001140781	hypothetical protein LOC100272856	PF08031,PF01565	PTHR11748:SF29,PTHR11748				GO:0008762,GO:0016491,GO:0050660,GO:0055114	AT5G44440.1		FAD-binding Berberine family protein	LOC_Os08g06170.1		berberine and berberine like domain containing protein, expressed
GRMZM2G131409	-7.13925	-1.76292	19.9257	8.0512e-06	0.00205015	GRMZM2G131409	GRMZM2G131409	RefSeq peptide	NP_001144944	hypothetical protein LOC100278076	PF04398						AT1G56580.1	SVB	Protein of unknown function, DUF538	LOC_Os12g37650.1		DUF538 domain containing protein, putative, expressed
GRMZM2G036351	-4.77073	2.43307	19.907	8.13035e-06	0.00205703	GRMZM2G036351	GRMZM2G036351	RefSeq peptide	NP_001150800	ZIM motif family protein	PF09425,PF06200						AT1G74950.1	JAZ2,TIFY10B	TIFY domain/Divergent CCT motif family protein	LOC_Os03g08330.1		ZIM domain containing protein, putative, expressed
GRMZM2G357688	-2.87573	1.19906	19.7602	8.7791e-06	0.00220702	GRMZM2G357688	GRMZM2G357688	RefSeq peptide	NP_001148715	zinc finger protein 2		PTHR10042:SF14,PTHR10042					AT5G57520.1	ATZFP2,ZFP2	zinc finger protein 2	LOC_Os09g38610.1		ZOS9-18 - C2H2 zinc finger protein, expressed
GRMZM2G063550	-2.74787	1.04915	19.7333	8.90359e-06	0.00222415	GRMZM2G063550	GRMZM2G063550	RefSeq peptide	NP_001148983	anthocyanidin 5,3-O-glucosyltransferase	PF00201	PTHR11926,PTHR11926:SF15	KOG1192			GO:0016758,GO:0008152	AT3G21790.1		UDP-Glycosyltransferase superfamily protein	LOC_Os07g32060.1		UDP-glucoronosyl/UDP-glucosyl transferase, putative, expressed
GRMZM2G060369	-1.36321	5.68722	19.676	9.17443e-06	0.00227739	GRMZM2G060369	GRMZM2G060369	UniProtKB/TrEMBL	B8A123	Putative uncharacterized protein	PF01536	PTHR11570	KOG0788	4.1.1.50	K01611	GO:0004014,GO:0006597,GO:0008295	AT3G02470.1	SAMDC	S-adenosylmethionine decarboxylase	LOC_Os09g25620.1		CPuORF8 - conserved peptide uORF-containing transcript, expressed
GRMZM2G565911	-2.92499	0.681883	19.5556	9.77113e-06	0.00241036	GRMZM2G565911	no_annotation	no_annotation	no_annotation	no_annotation	PF00092	PTHR10579,PTHR10579:SF5					AT5G60710.1		Zinc finger (C3HC4-type RING finger) family protein	LOC_Os03g28990.1		zinc finger family protein, putative, expressed
GRMZM2G113203	-1.76866	3.39941	19.4883	1.01216e-05	0.0024813	GRMZM2G113203	GRMZM2G113203	RefSeq peptide	NP_001105942	multidrug resistance associated protein 1	PF00664,PF00005	PTHR24223:SF203,PTHR24223	KOG0054			GO:0005524,GO:0016887,GO:0042626,GO:0006810,GO:0055085,GO:0016021	AT3G21250.2	ATMRP6,MRP6	multidrug resistance-associated protein 6	LOC_Os05g10730.1		ABC transporter, ATP-binding protein, putative, expressed
GRMZM2G051045	-2.49651	2.41833	19.4154	1.05153e-05	0.0025619	GRMZM2G051045	GRMZM2G051045	UniProtKB/TrEMBL	B6U133	Putative uncharacterized protein										LOC_Os05g38940.1		expressed protein
GRMZM2G079956	-1.93181	2.9084	19.4037	1.05803e-05	0.00256194	GRMZM2G079956	GRMZM2G079956	RefSeq peptide	NP_001170510	hypothetical protein LOC100384516		PTHR12329:SF8,PTHR12329					AT5G07220.1	ATBAG3,BAG3	BCL-2-associated athanogene 3	LOC_Os08g43270.1		BAG domain-containing protein, putative, expressed
GRMZM2G112210	-1.44764	4.01151	19.2934	1.12094e-05	0.0026977	GRMZM2G112210	GRMZM2G112210	RefSeq peptide	NP_001149637	dirigent	PF03018									LOC_Os01g24960.1		dirigent, putative
GRMZM2G173809	-2.22792	2.07468	19.2506	1.14632e-05	0.00274206	GRMZM2G173809	GRMZM2G173809	RefSeq peptide	NP_001140636	hypothetical protein LOC100272711	PF00161,PF00652					GO:0030598,GO:0017148
GRMZM2G122172	-2.66396	1.4056	19.2387	1.1535e-05	0.00274261	GRMZM2G122172	no_annotation	no_annotation	no_annotation	no_annotation	PF00171	PTHR11699,PTHR11699:SF46	KOG2450			GO:0016491,GO:0008152,GO:0055114	AT3G24503.1	ALDH1A,ALDH2C4,REF1	aldehyde dehydrogenase 2C4	LOC_Os01g40870.1		aldehyde dehydrogenase, putative, expressed
GRMZM2G131897	-7.05243	-1.82755	19.0869	1.24901e-05	0.00295192	GRMZM2G131897	no_annotation	no_annotation	no_annotation	no_annotation	PF02701					GO:0003677,GO:0006355	AT1G28310.2		Dof-type zinc finger DNA-binding family protein	LOC_Os12g39990.1		dof zinc finger domain containing protein, putative, expressed
GRMZM2G079452	1.35295	4.95486	18.9677	1.32947e-05	0.00312338	GRMZM2G079452	GRMZM2G079452	RefSeq peptide	NP_001143511	hypothetical protein LOC100276194							AT5G48470.1			LOC_Os11g23790.1		expressed protein
GRMZM2G434541	-3.18423	1.0087	18.8691	1.40003e-05	0.00326968	GRMZM2G434541	no_annotation	no_annotation	no_annotation	no_annotation	PF02798	PTHR11260:SF16,PTHR11260				GO:0005515	AT1G59670.1	ATGSTU15,GSTU15	glutathione S-transferase TAU 15	LOC_Os10g38489.1		glutathione S-transferase GSTU6, putative, expressed
GRMZM2G361064	-2.43383	1.60571	18.7875	1.46118e-05	0.00339243	GRMZM2G361064	GRMZM2G361064	RefSeq peptide	NP_001105042	alpha-expansin 5							AT1G26770.2	AT-EXP10,ATEXP10,ATEXPA10,ATHEXP ALPHA 1.1,EXP10,EXPA10	expansin A10	LOC_Os05g39990.1		expansin precursor, putative, expressed
GRMZM2G106950	-4.52065	-0.750619	18.4275	1.76495e-05	0.00406513	GRMZM2G106950	GRMZM2G106950	RefSeq peptide	NP_001168869	hypothetical protein LOC100382674	PF00218	PTHR22854,PTHR22854:SF2	KOG4201			GO:0004425	AT5G48220.1		Aldolase-type TIM barrel family protein	LOC_Os09g08130.2		indole-3-glycerol phosphate synthase, chloroplast precursor, putative, expressed
GRMZM2G091540	-3.24101	0.856108	18.4204	1.77152e-05	0.00406513	GRMZM2G091540	GRMZM2G091540	RefSeq peptide	NP_001159338	hypothetical protein LOC100304432	PF07687,PF01546	PTHR11014:SF37,PTHR11014				GO:0016787,GO:0008152	AT1G51760.1	IAR3,JR3	peptidase M20/M25/M40 family protein	LOC_Os01g51060.1		hydrolase, putative, expressed
GRMZM5G842961	-3.24209	-0.191654	17.9955	2.21426e-05	0.00505172	GRMZM5G842961	no_annotation	no_annotation	no_annotation	no_annotation	PF00847					GO:0003700,GO:0006355	AT2G44940.1		Integrase-type DNA-binding superfamily protein	LOC_Os02g43940.1		AP2 domain containing protein, expressed
GRMZM2G455809	-2.37478	1.4308	17.9167	2.30793e-05	0.00523514	GRMZM2G455809	GRMZM2G455809	UniProtKB/Swiss-Prot	P50160	Sex determination protein tasselseed-2	PF00106	PTHR24322	KOG0725			GO:0016491,GO:0008152	AT3G51680.1		NAD(P)-binding Rossmann-fold superfamily protein	LOC_Os03g18740.1		oxidoreductase, short chain dehydrogenase/reductase family, putative, expressed
GRMZM2G101745	-3.53019	-0.553291	17.8565	2.38205e-05	0.00537242	GRMZM2G101745	no_annotation	no_annotation	no_annotation	no_annotation
GRMZM5G839924	1.62927	4.15865	17.7418	2.53008e-05	0.00564379	GRMZM5G839924	GRMZM5G839924	RefSeq peptide	YP_588298	NADH dehydrogenase subunit 9	PF00329	PTHR10884	KOG1713	1.6.5.3,1.6.99.3	K03936	GO:0008137,GO:0055114	ATMG00070.1		NADH dehydrogenase subunit 9	LOC_Os10g38212.1		NADPH-dependent oxidoreductase, putative, expressed
GRMZM2G174807	-1.03841	5.97332	17.7411	2.53097e-05	0.00564379	GRMZM2G174807	GRMZM2G174807	UniProtKB/Swiss-Prot	Q41870	Aquaporin PIP1-1 (Plasma membrane intrinsic protein 1-1)(ZmPIP1-1)(ZmPIP1;1)(ZmPIP1a)	PF00230	PTHR19139,PTHR19139:SF55				GO:0005215,GO:0006810,GO:0016020	AT4G00430.1	PIP1;4,PIP1E,TMP-C	plasma membrane intrinsic protein 1;4	LOC_Os04g47220.1		aquaporin protein, putative, expressed
GRMZM2G169617	-2.21652	2.01878	17.724	2.55379e-05	0.00566268	GRMZM2G169617	GRMZM2G169617	RefSeq peptide	NP_001168036	hypothetical protein LOC100381763	PF00076	PTHR24011,PTHR24011:SF26	KOG0149			GO:0003676	AT1G22330.1		RNA-binding (RRM/RBD/RNP motifs) family protein	LOC_Os02g51890.1		RNA recognition motif containing protein, putative, expressed
GRMZM2G120971	-2.58491	1.97818	17.7041	2.58069e-05	0.00569034	GRMZM2G120971	GRMZM2G120971	RefSeq peptide	NP_001170689	hypothetical protein LOC100384760	PF08711	PTHR15141,PTHR15141:SF6				GO:0003677,GO:0006351,GO:0005634	AT5G05140.1		Transcription elongation factor (TFIIS) family protein	LOC_Os07g44820.1		expressed protein
GRMZM2G017593	3.4101	0.8916	17.4004	3.02755e-05	0.00661448	GRMZM2G017593	GRMZM2G017593	RefSeq peptide	NP_001168430	hypothetical protein LOC100382200	PF01535	PTHR24015					AT4G16390.1		pentatricopeptide (PPR) repeat-containing protein	LOC_Os03g11670.1		pentatricopeptide repeat domain containing protein, putative, expressed
GRMZM2G025997	-3.29074	-0.0758667	17.3968	3.03332e-05	0.00661448	GRMZM2G025997	no_annotation	no_annotation	no_annotation	no_annotation							AT1G68070.1		Zinc finger, C3HC4 type (RING finger) family protein	LOC_Os02g45240.1		zinc finger family protein, putative, expressed
GRMZM2G009139	-4.47799	-1.28377	17.3083	3.17798e-05	0.00689185	GRMZM2G009139	no_annotation	no_annotation	no_annotation	no_annotation	PF03140						AT3G02645.1		Plant protein of unknown function (DUF247)	LOC_Os06g08120.1		plant protein of unknown function domain containing protein, expressed
GRMZM2G112795	1.07265	6.81542	17.293	3.20362e-05	0.00690949	GRMZM2G112795	GRMZM2G112795	UniProtKB/TrEMBL	B6SM71	Putative uncharacterized protein	PF08186						AT3G07230.1		wound-responsive protein-related
GRMZM2G323422	-4.61255	-1.14931	17.0257	3.68765e-05	0.00789942	GRMZM2G323422	no_annotation	no_annotation	no_annotation	no_annotation										LOC_Os06g11760.1		expressed protein
GRMZM2G344311	8.16791	-0.0447215	17.018	3.70264e-05	0.00789942	GRMZM2G344311	no_annotation	no_annotation	no_annotation	no_annotation
GRMZM2G096525	-4.1543	-1.07103	16.901	3.93809e-05	0.00835658	GRMZM2G096525	GRMZM2G096525	RefSeq peptide	NP_001143717	hypothetical protein LOC100276458	PF05922					GO:0004252,GO:0042802,GO:0043086	AT2G19170.1	SLP3	subtilisin-like serine protease 3	LOC_Os01g12110.1		expressed protein
GRMZM2G413006	-2.06557	6.78682	16.7205	4.33113e-05	0.00914147	GRMZM2G413006	GRMZM2G413006	RefSeq peptide	NP_001149503	LOC100283129	PF00722,PF06955	PTHR10963,PTHR10963:SF14		2.4.1.207	K14504	GO:0004553,GO:0005975,GO:0016762,GO:0006073,GO:0005618,GO:0048046	AT5G57560.1	TCH4,XTH22	Xyloglucan endotransglucosylase/hydrolase family protein	LOC_Os06g48160.1		glycosyl hydrolases family 16, putative, expressed
GRMZM2G057067	-1.36288	4.02891	16.665	4.45974e-05	0.00936285	GRMZM2G057067	GRMZM2G057067	RefSeq peptide	NP_001149993	LOC100283620	PF02309					GO:0006355,GO:0005634	AT3G16500.1	IAA26,PAP1	phytochrome-associated protein 1	LOC_Os01g53880.1		OsIAA6 - Auxin-responsive Aux/IAA gene family member, expressed
GRMZM2G030305	-1.62269	4.03571	16.5658	4.69919e-05	0.00981335	GRMZM2G030305	no_annotation	no_annotation	no_annotation	no_annotation	PF00069	PTHR24055,PTHR24055:SF69				GO:0004672,GO:0005524,GO:0006468	AT2G42880.1	ATMPK20,MPK20	MAP kinase 20	LOC_Os05g49140.1		CGMC_MAPKCMGC_2.8 - CGMC includes CDA, MAPK, GSK3, and CLKC kinases, expressed
GRMZM2G026065	-0.96518	6.88638	16.5001	4.86476e-05	0.0101056	GRMZM2G026065	GRMZM2G026065	RefSeq peptide	NP_001141985	hypothetical protein LOC100274135	PF00069	PTHR24351,PTHR24351:SF88	KOG0610	2.7.11.-	K08286	GO:0004672,GO:0005524,GO:0006468	AT5G47750.1	D6PKL2,PK5	D6 protein kinase like 2	LOC_Os09g30150.1		AGC_PVPK_like_kin82y.16 - ACG kinases include homologs to PKA, PKG and PKC, expressed
GRMZM2G028677	-2.71229	1.09303	16.2265	5.62028e-05	0.011614	GRMZM2G028677	GRMZM2G028677	RefSeq peptide	NP_001151365	trans-cinnamate 4-monooxygenase	PF00067	PTHR24298:SF44,PTHR24298	KOG0156			GO:0005506,GO:0016705,GO:0020037,GO:0055114	AT2G30490.1	ATC4H,C4H,CYP73A5,REF3	cinnamate-4-hydroxylase	LOC_Os02g26810.1		cytochrome P450, putative, expressed
GRMZM2G126507	-1.1991	5.10643	16.128	5.92025e-05	0.0121701	GRMZM2G126507	GRMZM2G126507	RefSeq peptide	NP_001141029	hypothetical protein LOC100273108	PF06200,PF09425						AT1G19180.1	JAZ1,TIFY10A	jasmonate-zim-domain protein 1	LOC_Os09g23660.1		ZIM motif family protein, expressed
GRMZM2G054013	-2.66817	0.422514	16.0539	6.15634e-05	0.0125899	GRMZM2G054013	no_annotation	no_annotation	no_annotation	no_annotation		PTHR24096:SF43,PTHR24096					AT1G51680.1	4CL.1,4CL1,AT4CL1	4-coumarate:CoA ligase 1	LOC_Os02g46970.1		AMP-binding domain containing protein, expressed
GRMZM2G160430	-1.88116	2.68903	15.9607	6.46713e-05	0.0131573	GRMZM2G160430	GRMZM2G160430	RefSeq peptide	NP_001142158	hypothetical protein LOC100274323	PF00083	PTHR24063,PTHR24063:SF74	KOG0254			GO:0022857,GO:0055085,GO:0016021	AT1G75220.1		Major facilitator superfamily protein	LOC_Os05g49270.1		transporter family protein, putative, expressed
GRMZM6G617209	-1.46501	6.21428	15.8724	6.77599e-05	0.013715	GRMZM6G617209	no_annotation	no_annotation	no_annotation	no_annotation	PF03171	PTHR10209,PTHR10209:SF55	KOG0143			GO:0016491,GO:0016706,GO:0055114	AT1G06650.2		2-oxoglutarate (2OG) and Fe(II)-dependent oxygenase superfamily protein	LOC_Os03g48430.1		1-aminocyclopropane-1-carboxylate oxidase homolog 4, putative, expressed
GRMZM5G817310	-4.04767	-1.15188	15.7872	7.08793e-05	0.0142731	GRMZM5G817310	GRMZM5G817310	UniProtKB/TrEMBL	C4J9W0	Putative uncharacterized protein	PF09801	PTHR12952	KOG4697				AT1G79990.2		structural molecules	LOC_Os01g41040.1		SCF apoptosis response protein, putative, expressed
GRMZM2G476538	-2.35688	1.73242	15.6059	7.80094e-05	0.015607	GRMZM2G476538	GRMZM2G476538	RefSeq peptide	NP_001130631	hypothetical protein LOC100191730	PF01546	PTHR11014:SF37,PTHR11014		3.5.1.-	K14664	GO:0016787,GO:0008152	AT1G44350.1	ILL6	IAA-leucine resistant (ILR)-like gene 6	LOC_Os06g47620.1		peptidase, putative, expressed
GRMZM2G104843	-1.66746	3.25368	15.599	7.8294e-05	0.015607	GRMZM2G104843	GRMZM2G104843	RefSeq peptide	NP_001105979	tassel seed1	PF00305	PTHR11771,PTHR11771:SF2				GO:0016702,GO:0046872,GO:0055114	AT1G17420.1	LOX3	lipoxygenase 3	LOC_Os03g08220.1		lipoxygenase protein, putative, expressed
GRMZM2G177721	-2.44676	0.905538	15.3795	8.79349e-05	0.0174407	GRMZM2G177721	GRMZM2G177721	RefSeq peptide	NP_001130230	hypothetical protein LOC100191324							AT4G04190.1			LOC_Os04g33510.1		expressed protein
GRMZM2G139874	-1.08679	5.02748	15.2636	9.35024e-05	0.0184522	GRMZM2G139874	GRMZM2G139874	RefSeq peptide	NP_001140726	hypothetical protein LOC100272801	PF00067	PTHR24298:SF44,PTHR24298	KOG0156			GO:0005506,GO:0016705,GO:0020037,GO:0055114	AT2G30490.1	ATC4H,C4H,CYP73A5,REF3	cinnamate-4-hydroxylase	LOC_Os05g25640.1		cytochrome P450, putative, expressed
GRMZM2G099467	-2.62365	0.522106	15.1546	9.90557e-05	0.0194509	GRMZM2G099467	GRMZM2G099467	RefSeq DNA	NM_001157695	gibberellin 20 oxidase 2 (LOC100284800), mRNA	PF03171	PTHR10209,PTHR10209:SF55	KOG0143			GO:0016491,GO:0016706,GO:0055114	AT5G24530.1	DMR6	2-oxoglutarate (2OG) and Fe(II)-dependent oxygenase superfamily protein	LOC_Os10g39140.1		flavonol synthase/flavanone 3-hydroxylase, putative, expressed
GRMZM5G878754	-1.08563	5.90353	15.1333	0.000100181	0.0195744	GRMZM5G878754	GRMZM5G878754	RefSeq peptide	NP_001146966	protein mago nashi	PF02792	PTHR12638	KOG3392			GO:0005634	AT1G02140.1	HAP1,MAGO,MEE63	mago nashi family protein	LOC_Os12g18880.1		mago nashi, putative, expressed
GRMZM2G307756	-4.15356	-0.687462	15.1222	0.000100774	0.0195933	GRMZM2G307756	no_annotation	no_annotation	no_annotation	no_annotation										LOC_Os01g72470.1		expressed protein
GRMZM2G120151	-2.04766	4.59445	14.9963	0.00010772	0.0208412	GRMZM2G120151	GRMZM2G120151	RefSeq peptide	NP_001147718	TCP family transcription factor containing protein	PF03634						AT5G60970.1	TCP5	TEOSINTE BRANCHED 1, cycloidea and PCF transcription factor 5	LOC_Os05g43760.1		TCP family transcription factor, putative, expressed
GRMZM2G034896	-1.2786	4.47347	14.9448	0.000110703	0.0213138	GRMZM2G034896	GRMZM2G034896	RefSeq peptide	NP_001170285	hypothetical protein LOC100384248	PF01794,PF08022,PF08414,PF08030	PTHR11972,PTHR11972:SF5	KOG0039			GO:0016491,GO:0055114,GO:0004601,GO:0050664	AT1G09090.2	ATRBOHB,ATRBOHB-BETA,RBOHB	respiratory burst oxidase homolog B	LOC_Os01g25820.1		respiratory burst oxidase, putative, expressed
GRMZM2G094017	-3.12225	-0.428016	14.9002	0.00011335	0.0217175	GRMZM2G094017	no_annotation	no_annotation	no_annotation	no_annotation	PF02458					GO:0016747	AT2G39980.1		HXXXD-type acyl-transferase family protein	LOC_Os05g37660.1		transferase family protein, putative, expressed
GRMZM2G455476	-1.39215	3.70099	14.8747	0.000114895	0.0219072	GRMZM2G455476	GRMZM2G455476	RefSeq peptide	NP_001132626	hypothetical protein LOC100194100	PF00005	PTHR19241,PTHR19241:SF19	KOG0061			GO:0005524,GO:0016887	AT2G37010.1	ATNAP12,NAP12	non-intrinsic ABC protein 12	LOC_Os04g11820.1		white-brown complex homolog protein, putative, expressed
GRMZM2G013128	-2.1747	1.36674	14.8413	0.000116948	0.0221914	GRMZM2G013128	no_annotation	no_annotation	no_annotation	no_annotation	PF02861	PTHR11638:SF2,PTHR11638	KOG1051			GO:0019538	AT3G52490.1		Double Clp-N motif-containing P-loop nucleoside triphosphate hydrolases superfamily protein	LOC_Os04g23220.1		expressed protein
GRMZM2G042677	-6.51679	-2.20224	14.7872	0.000120347	0.0226595	GRMZM2G042677	no_annotation	no_annotation	no_annotation	no_annotation	PF02450	PTHR11440,PTHR11440:SF31	KOG2369			GO:0008374,GO:0006629	AT1G27480.1		alpha/beta-Hydrolases superfamily protein	LOC_Os02g37800.1		lecithin:cholesterol acyltransferase, putative, expressed
GRMZM2G118786	-2.3133	0.969066	14.7839	0.000120563	0.0226595	GRMZM2G118786	GRMZM2G118786	UniProtKB/TrEMBL	B6U3I7	Actin-related protein 2/3 complex subunit 3Putative uncharacterized protein ;	PF04062	PTHR12391	KOG3155		K05756	GO:0030833,GO:0034314,GO:0005856,GO:0005885	AT1G60430.1	ARPC3	actin-related protein C3	LOC_Os02g14000.1		actin-related protein 2/3 complex subunit 3, putative, expressed
GRMZM2G066775	-4.21633	-1.47808	14.7483	0.00012286	0.0229357	GRMZM2G066775	no_annotation	no_annotation	no_annotation	no_annotation	PF00892					GO:0016020	AT1G09380.1		nodulin MtN21 /EamA-like transporter family protein	LOC_Os10g07998.1		nodulin, putative, expressed
GRMZM5G858454	-1.03376	5.44461	14.7431	0.000123195	0.0229357	GRMZM5G858454	GRMZM5G858454	RefSeq peptide	NP_001147431	aconitase2	PF00694,PF00330	PTHR11670:SF1,PTHR11670	KOG0452	4.2.1.3	K01681	GO:0008152	AT2G05710.1	ACO3	aconitase 3	LOC_Os08g09200.1		aconitate hydratase protein, putative, expressed
GRMZM2G344388	-2.60715	0.851999	14.6681	0.000128199	0.0237414	GRMZM2G344388	GRMZM2G344388	RefSeq peptide	NP_001140249	hypothetical protein LOC100272290
GRMZM2G095899	-1.82651	2.44093	14.6604	0.000128726	0.0237414	GRMZM2G095899	GRMZM2G095899	RefSeq peptide	NP_001140525	hypothetical protein LOC100272590	PF00010	PTHR12565	KOG4029			GO:0046983	AT4G37850.1		basic helix-loop-helix (bHLH) DNA-binding superfamily protein	LOC_Os03g46860.1		helix-loop-helix DNA-binding protein, putative, expressed
GRMZM2G029547	-1.74215	2.63087	14.5925	0.000133443	0.024497	GRMZM2G029547	no_annotation	no_annotation	no_annotation	no_annotation	PF01073	PTHR10366,PTHR10366:SF9				GO:0003854,GO:0016616,GO:0006694,GO:0055114	AT5G14700.1		NAD(P)-binding Rossmann-fold superfamily protein	LOC_Os05g50250.1		cinnamoyl-CoA reductase-related, putative, expressed
GRMZM5G898755	-0.94207	6.13432	14.393	0.000148352	0.0271079	GRMZM5G898755	GRMZM5G898755	RefSeq peptide	NP_001146759	hypothetical protein LOC100280361	PF00234						AT2G38540.1	ATLTP1,LP1,LTP1	lipid transfer protein 1	LOC_Os12g02310.2		LTPL11 - Protease inhibitor/seed storage/LTP family protein precursor, expressed
GRMZM2G112629	-1.75459	2.94826	14.3609	0.000150907	0.0274477	GRMZM2G112629	GRMZM2G112629	RefSeq peptide	NP_001140429	hypothetical protein LOC100272488	PF00010					GO:0046983	AT1G10585.1		basic helix-loop-helix (bHLH) DNA-binding superfamily protein	LOC_Os01g01870.1		helix-loop-helix DNA-binding domain containing protein, expressed
GRMZM2G178190	-1.08716	4.63572	14.3499	0.000151786	0.027481	GRMZM2G178190	GRMZM2G178190	RefSeq peptide	NP_001150280	LOC100283910	PF01566	PTHR11706,PTHR11706:SF8	KOG1291			GO:0005215,GO:0006810,GO:0016020	AT1G47240.1	ATNRAMP2,NRAMP2	NRAMP metal ion transporter 2	LOC_Os03g11010.1		natural resistance-associated macrophage protein, putative, expressed
GRMZM2G159937	-2.63179	0.588568	14.3373	0.000152803	0.0275387	GRMZM2G159937	GRMZM2G159937	RefSeq peptide	NP_001150726	DNA binding protein	PF00010	PTHR11514:SF7,PTHR11514	KOG4029			GO:0046983	AT1G01260.1		basic helix-loop-helix (bHLH) DNA-binding superfamily protein	LOC_Os01g50940.1		helix-loop-helix DNA-binding domain containing protein, expressed
GRMZM2G068714	-2.17595	1.56318	14.1723	0.000166808	0.0299262	GRMZM2G068714	GRMZM2G068714	RefSeq peptide	NP_001169693	hypothetical protein LOC100383574	PF03151	PTHR11132	KOG1441				AT2G28315.1		Nucleotide/sugar transporter family protein	LOC_Os02g41780.1		transporter-related, putative, expressed
GRMZM2G163406	-0.91451	8.55047	14.1567	0.000168197	0.0300387	GRMZM2G163406	GRMZM2G163406	UniProtKB/TrEMBL	C4J7Y9	Putative uncharacterized protein										LOC_Os12g09700.1		Jacalin-like lectin domain containing protein, putative, expressed
GRMZM2G173596	-4.50798	1.11787	14.1034	0.000173026	0.0307621	GRMZM2G173596	GRMZM2G173596	RefSeq peptide	NP_001152572	ZIM motif family protein	PF06200,PF09425						AT1G74950.1	JAZ2,TIFY10B	TIFY domain/Divergent CCT motif family protein	LOC_Os10g25230.1		ZIM domain containing protein, putative, expressed
GRMZM2G131443	-1.08622	5.43409	14.0487	0.000178135	0.0315283	GRMZM2G131443	no_annotation	no_annotation	no_annotation	no_annotation	PF08514	PTHR11199					AT2G47980.1	ATSCC3,SCC3	sister-chromatid cohesion protein 3	LOC_Os05g09620.1		SCC3, putative, expressed
GRMZM2G066428	-4.72526	-1.76127	13.8813	0.000194724	0.0342438	GRMZM2G066428	GRMZM2G066428	RefSeq peptide	NP_001132847	hypothetical protein LOC100194339	PF01490	PTHR22950:SF9,PTHR22950	KOG1303				AT5G15240.1		Transmembrane amino acid transporter family protein	LOC_Os01g41420.1		transmembrane amino acid transporter protein, putative, expressed
GRMZM2G129681	-1.9331	2.57775	13.8766	0.000195213	0.0342438	GRMZM2G129681	GRMZM2G129681	RefSeq peptide	NP_001145255	hypothetical protein LOC100278543										LOC_Os03g51880.1		GA15368-PA, putative, expressed
GRMZM2G069095	-0.933842	5.92834	13.7774	0.000205795	0.0359403	GRMZM2G069095	GRMZM2G069095	RefSeq peptide	NP_001105380	vacuolar proton pump homolog1	PF03030					GO:0004427,GO:0009678,GO:0015992,GO:0016020	AT1G15690.1	ATAVP3,AtVHP1;1,AVP-3,AVP1	Inorganic H pyrophosphatase family protein	LOC_Os02g09150.1		inorganic H+ pyrophosphatase, putative, expressed
GRMZM2G545336	4.37228	-0.522071	13.697	0.000214802	0.0373481	GRMZM2G545336	GRMZM2G545336	RefSeq peptide	NP_001130940	hypothetical protein LOC100192045
GRMZM2G132303	-1.61975	2.87326	13.5213	0.000235871	0.0408316	GRMZM2G132303	no_annotation	no_annotation	no_annotation	no_annotation							AT5G44680.1		DNA glycosylase superfamily protein	LOC_Os01g58550.2		methyladenine glycosylase, putative, expressed
GRMZM2G117281	-4.67068	-1.83056	13.4294	0.000247705	0.0426929	GRMZM2G117281	GRMZM2G117281	UniProtKB/TrEMBL	C0P8B3	Putative uncharacterized protein
GRMZM2G163776	-2.9622	-0.223025	13.4079	0.000250561	0.0429973	GRMZM2G163776	GRMZM2G163776	RefSeq peptide	NP_001143383	hypothetical protein LOC100276020							AT5G66800.1			LOC_Os02g52490.1		expressed protein
GRMZM2G102356	-1.01145	5.17563	13.3984	0.000251835	0.0430289	GRMZM2G102356	GRMZM2G102356	RefSeq peptide	NP_001105279	Bet v I allergen	PF00407					GO:0006952,GO:0009607	AT1G24020.1	MLP423	MLP-like protein 423	LOC_Os04g39150.1		pathogenesis-related Bet v I family protein, putative, expressed
GRMZM5G878615	4.39559	-0.489997	13.0776	0.000298851	0.0508421	GRMZM5G878615	GRMZM5G878615	RefSeq DNA	NM_001153312	hypothetical protein LOC100280387 (LOC100280387), mRNA
GRMZM2G083058	-0.833762	6.95638	13.0143	0.000309124	0.0523641	GRMZM2G083058	GRMZM2G083058	RefSeq peptide	NP_001145740	hypothetical protein LOC100279247	PF01925	PTHR14255				GO:0016021	AT2G25737.1		Sulfite exporter TauE/SafE family protein	LOC_Os09g17600.1		membrane protein, putative, expressed
GRMZM2G340656	-1.29281	3.71093	12.957	0.000318721	0.053759	GRMZM2G340656	GRMZM2G340656	RefSeq peptide	NP_001105793	alkaline alpha galactosidase 1	PF05691						AT3G57520.1	AtSIP2,SIP2	seed imbibition 2	LOC_Os07g10840.1		uncharacterized glycosyltransferase, putative, expressed
GRMZM2G074743	-6.23078	-2.38403	12.8877	0.000330751	0.0555506	GRMZM2G074743	GRMZM2G074743	RefSeq peptide	NP_001105663	alternative oxidase AOX3 precursor	PF01786					GO:0009916,GO:0055114	AT3G22370.1	AOX1A,ATAOX1A	alternative oxidase 1A	LOC_Os04g57320.1		immutans protein, putative, expressed
GRMZM2G046458	-1.51722	2.98457	12.7564	0.000354797	0.0593368	GRMZM2G046458	GRMZM2G046458	RefSeq peptide	NP_001145636	hypothetical protein LOC100279123							AT3G01516.1			LOC_Os01g47280.1		expressed protein
GRMZM2G085054	-1.02484	4.54011	12.5725	0.000391456	0.0651914	GRMZM2G085054	GRMZM2G085054	RefSeq DNA	NM_001150937	benzoxazinone synthesis8 (bx8), mRNA	PF00201	PTHR11926,PTHR11926:SF15	KOG1192			GO:0016758,GO:0008152	AT5G05900.1		UDP-Glycosyltransferase superfamily protein	LOC_Os11g25454.1		cytokinin-N-glucosyltransferase 1, putative, expressed
GRMZM5G895899	7.82319	-0.281251	12.505	0.000405874	0.0673086	GRMZM5G895899	GRMZM5G895899	UniProtKB/TrEMBL	B7ZZE3	Putative uncharacterized protein
GRMZM2G178942	2.24451	2.2929	12.4304	0.000422404	0.0697567	GRMZM2G178942	no_annotation	no_annotation	no_annotation	no_annotation	PF00276	PTHR11620	KOG1751			GO:0003735,GO:0006412,GO:0005840	AT2G39460.1	ATRPL23A,RPL23A,RPL23AA	ribosomal protein L23AA	LOC_Os04g42270.1		60S ribosomal protein L23A, putative, expressed
GRMZM2G054509	-2.51702	-0.0723276	12.3613	0.000438316	0.0720828	GRMZM2G054509	GRMZM2G054509	RefSeq peptide	NP_001149512	flavonol sulfotransferase-like	PF00685	PTHR11783,PTHR11783:SF1	KOG1584	2.8.2.-	K11821	GO:0008146	AT5G07000.1	ATST2B,ST2B	sulfotransferase 2B	LOC_Os04g44460.1		sulfotransferase domain containing protein, expressed
GRMZM2G154737	-4.10564	-1.52658	12.34	0.000443366	0.0726108	GRMZM2G154737	GRMZM2G154737	RefSeq peptide	YP_588379	hypothetical protein ZeamMp124
GRMZM5G825902	-1.77652	2.06787	12.2908	0.00045519	0.0742392	GRMZM5G825902	no_annotation	no_annotation	no_annotation	no_annotation	PF01842					GO:0016597,GO:0008152	AT5G04740.1		ACT domain-containing protein	LOC_Os12g05650.1		ACT domain containing protein, expressed
GRMZM2G303915	-1.07429	4.40595	12.1277	0.000496785	0.0806841	GRMZM2G303915	GRMZM2G303915	RefSeq peptide	NP_001146341	hypothetical protein LOC100279918	PF00076	PTHR24011,PTHR24011:SF26				GO:0003676	AT1G22330.1		RNA-binding (RRM/RBD/RNP motifs) family protein	LOC_Os06g11730.1		RNA recognition motif containing protein, putative, expressed
GRMZM2G079559	4.22963	-0.651257	12.1202	0.000498795	0.0806841	GRMZM2G079559	GRMZM2G079559	RefSeq peptide	NP_001148216	octicosapeptide/Phox/Bem1p							AT5G63130.1		Octicosapeptide/Phox/Bem1p family protein	LOC_Os11g25780.1		PB1 domain containing protein, expressed
GRMZM2G051842	-0.827692	6.61258	12.1056	0.000502716	0.0809866	GRMZM2G051842	GRMZM2G051842	RefSeq peptide	NP_001131950	hypothetical protein LOC100193343	PF00294	PTHR10584,PTHR10584:SF26	KOG2854				AT1G19600.1		pfkB-like carbohydrate kinase family protein	LOC_Os01g01620.1		kinase, pfkB family, putative, expressed
GRMZM2G146862	0.95132	6.15273	11.9435	0.00054837	0.0874936	GRMZM2G146862	no_annotation	no_annotation	no_annotation	no_annotation		PTHR23083,PTHR23083:SF182					AT1G17680.1		tetratricopeptide repeat (TPR)-containing protein	LOC_Os11g16540.1		tetratricopeptide repeat domain containing protein, expressed
GRMZM2G051256	-1.19214	4.87288	11.9402	0.000549349	0.0874936	GRMZM2G051256	GRMZM2G051256	RefSeq peptide	NP_001105092	R2R3 Myb transcription factor MYB-IF35	PF00249	PTHR10641				GO:0003682	AT2G47460.1	ATMYB12,MYB12,PFG1	myb domain protein 12	LOC_Os03g19120.1		MYB family transcription factor, putative, expressed
GRMZM2G396248	-2.67939	0.847675	11.9373	0.00055022	0.0874936	GRMZM2G396248	no_annotation	no_annotation	no_annotation	no_annotation	PF00067	PTHR24296	KOG0157			GO:0005506,GO:0016705,GO:0020037,GO:0055114	AT2G27690.1	CYP94C1	cytochrome P450, family 94, subfamily C, polypeptide 1	LOC_Os01g63930.1		cytochrome P450, putative, expressed
GRMZM2G044472	-3.89646	-1.70234	11.9313	0.000551975	0.0874936	GRMZM2G044472	GRMZM2G044472	UniProtKB/TrEMBL	C0PD50	Putative uncharacterized protein		PTHR11440,PTHR11440:SF31					AT1G27480.1		alpha/beta-Hydrolases superfamily protein	LOC_Os02g37700.1		lecithin:cholesterol acyltransferase, putative, expressed
GRMZM2G097182	-6.06326	-2.48421	11.858	0.000574155	0.0902842	GRMZM2G097182	no_annotation	no_annotation	no_annotation	no_annotation	PF00847					GO:0003700,GO:0006355	AT5G51990.1	CBF4,DREB1D	C-repeat-binding factor 4	LOC_Os01g73770.1		dehydration-responsive element-binding protein, putative, expressed
GRMZM2G109812	-6.06326	-2.48421	11.858	0.000574155	0.0902842	GRMZM2G109812	no_annotation	no_annotation	no_annotation	no_annotation
GRMZM2G021388	-2.40315	0.155813	11.8267	0.000583861	0.0914461	GRMZM2G021388	GRMZM2G021388	RefSeq peptide	NP_001146372	hypothetical protein LOC100279950	PF00282	PTHR11999,PTHR11999:SF11	KOG0628			GO:0016831,GO:0030170,GO:0019752	AT2G20340.1		Pyridoxal phosphate (PLP)-dependent transferases superfamily protein	LOC_Os08g04560.1		decarboxylase, putative, expressed
GRMZM2G104501	-1.25693	3.77297	11.7197	0.000618417	0.0962515	GRMZM2G104501	no_annotation	no_annotation	no_annotation	no_annotation		PTHR10343:SF10,PTHR10343					AT1G27070.1		5\'-AMP-activated protein kinase-related	LOC_Os03g48170.1		5-AMP-activated protein kinase-related, putative, expressed
GRMZM2G020940	-0.793742	7.68777	11.7167	0.00061942	0.0962515	GRMZM2G020940	GRMZM2G020940	RefSeq peptide	NP_001142211	hypothetical protein LOC100274379							AT2G39050.1		hydroxyproline-rich glycoprotein family protein	LOC_Os03g21040.2		stress responsive protein, putative, expressed
GRMZM2G138600	4.51924	-0.414462	11.5944	0.000661503	0.102388	GRMZM2G138600	no_annotation	no_annotation	no_annotation	no_annotation	PF00383	PTHR11079:SF18,PTHR11079				GO:0008270,GO:0016787	AT5G28050.2		Cytidine/deoxycytidylate deaminase family protein	LOC_Os03g61810.1		tRNA-specific adenosine deaminase, putative, expressed
GRMZM2G029048	-1.62809	2.36595	11.5661	0.000671668	0.103555	GRMZM2G029048	GRMZM2G029048	RefSeq peptide	NP_001143304	hypothetical protein LOC100275863	PF00221	PTHR10362,PTHR10362:SF3				GO:0016841,GO:0009058	AT2G37040.1	ATPAL1,PAL1	PHE ammonia lyase 1	LOC_Os02g41650.1		phenylalanine ammonia-lyase, putative, expressed
GRMZM5G808366	-2.00126	1.04942	11.5516	0.000676918	0.103958	GRMZM5G808366	GRMZM5G808366	RefSeq peptide	NP_001169598	hypothetical protein LOC100383479	PF06507,PF02362					GO:0003677,GO:0006355,GO:0009725,GO:0005634	AT1G77850.1	ARF17	auxin response factor 17	LOC_Os04g59430.1		auxin response factor, putative, expressed
GRMZM2G128641	-1.0144	4.83609	11.5166	0.000689757	0.105519	GRMZM2G128641	no_annotation	no_annotation	no_annotation	no_annotation	PF02714	PTHR13018:SF5,PTHR13018	KOG1134			GO:0016020	AT1G32090.1		early-responsive to dehydration stress protein (ERD4)	LOC_Os10g42820.1		early-responsive to dehydration protein-related, putative, expressed
GRMZM2G369629	-2.72526	-0.551682	11.5058	0.000693788	0.105726	GRMZM2G369629	GRMZM2G369629	RefSeq peptide	NP_001152068	DNA binding protein	PF00010	PTHR10985:SF44,PTHR10985				GO:0046983	AT2G40200.1		basic helix-loop-helix (bHLH) DNA-binding superfamily protein	LOC_Os05g07120.1		basic helix-loop-helix, putative, expressed
GRMZM2G508530	4.09428	-0.756591	11.4731	0.000706105	0.106879	GRMZM2G508530	no_annotation	no_annotation	no_annotation	no_annotation
GRMZM2G041774	-3.36114	-0.814863	11.4714	0.000706768	0.106879	GRMZM2G041774	no_annotation	no_annotation	no_annotation	no_annotation	PF00069	PTHR24361,PTHR24361:SF58	KOG0198			GO:0004672,GO:0005524,GO:0006468	AT4G26890.1	MAPKKK16	mitogen-activated protein kinase kinase kinase 16	LOC_Os01g50410.1		STE_MEKK_ste11_MAP3K.6 - STE kinases include homologs to sterile 7, sterile 11 and sterile 20 from yeast, expressed
GRMZM2G030583	-1.7101	2.01918	11.4563	0.000712519	0.107154	GRMZM2G030583	GRMZM2G030583	RefSeq peptide	NP_001106050	monoterpene synthase	PF03936					GO:0000287,GO:0010333,GO:0016829	AT5G23960.1	ATTPS21,TPS21	terpene synthase 21	LOC_Os01g23530.1		terpene synthase, putative, expressed
GRMZM2G020254	-4.42713	-1.96438	11.4524	0.000714017	0.107154	GRMZM2G020254	no_annotation	no_annotation	no_annotation	no_annotation	PF03106					GO:0003700,GO:0043565,GO:0006355	AT2G37260.1	ATWRKY44,DSL1,TTG2,WRKY44	WRKY family transcription factor family protein	LOC_Os12g01180.1		WRKY57, expressed
GRMZM2G137864	-0.959624	4.65711	11.4184	0.00072722	0.108691	GRMZM2G137864	GRMZM2G137864	UniProtKB/TrEMBL	B6SMP6	Putative uncharacterized protein
GRMZM2G033570	-0.96398	5.45726	11.4119	0.000729763	0.108691	GRMZM2G033570	GRMZM2G033570	RefSeq peptide	NP_001152035	ETHYLENE-INSENSITIVE3-like 1 protein	PF04873				K14514	GO:0005634	AT3G20770.1	AtEIN3,EIN3	Ethylene insensitive 3 family protein	LOC_Os03g20790.1		ethylene-insensitive 3, putative, expressed
GRMZM5G899452	8.81233	0.639963	11.3194	0.000767033	0.113812	GRMZM5G899452	GRMZM5G899452	RefSeq peptide	YP_588417	hypothetical protein ZeamMp172							AT2G07722.1
GRMZM2G022931	-1.65027	3.15994	11.3111	0.000770452	0.113891	GRMZM2G022931	GRMZM2G022931	RefSeq peptide	NP_001130967	hypothetical protein LOC100192072	PF02469	PTHR10900					AT5G03170.1	ATFLA11,FLA11	FASCICLIN-like arabinogalactan-protein 11	LOC_Os01g47780.1		fasciclin domain containing protein, expressed
GRMZM2G076981	4.0609	-0.785963	11.2726	0.000786582	0.115842	GRMZM2G076981	no_annotation	no_annotation	no_annotation	no_annotation	PF00106	PTHR24322	KOG0725			GO:0016491,GO:0008152	AT3G26770.1		NAD(P)-binding Rossmann-fold superfamily protein	LOC_Os07g40250.1		sex determination protein tasselseed-2, putative, expressed
GRMZM5G841827	6.50866	-1.45041	11.2433	0.000799107	0.117249	GRMZM5G841827	no_annotation	no_annotation	no_annotation	no_annotation
GRMZM2G016836	-3.80404	-1.76424	11.1823	0.000825804	0.120272	GRMZM2G016836	GRMZM2G016836	RefSeq peptide	NP_001150558	dihydroflavonol-4-reductase	PF01370	PTHR10366,PTHR10366:SF74	KOG1502			GO:0003824,GO:0050662,GO:0044237	AT2G33590.1		NAD(P)-binding Rossmann-fold superfamily protein	LOC_Os09g31490.1		reductase, putative, expressed
GRMZM2G137802	-3.80404	-1.76424	11.1823	0.000825804	0.120272	GRMZM2G137802	GRMZM2G137802	RefSeq peptide	NP_001148337	WRKY7 - superfamily of TFs having WRKY and zinc finger domains	PF03106					GO:0003700,GO:0043565,GO:0006355	AT5G64810.1	ATWRKY51,WRKY51	WRKY DNA-binding protein 51	LOC_Os05g46020.1		WRKY7, expressed
GRMZM2G056772	-2.16228	2.59614	11.1721	0.000830377	0.120493	GRMZM2G056772	GRMZM2G056772	RefSeq peptide	NP_001130795	hypothetical protein LOC100191899	PF07107						AT5G01740.1		Nuclear transport factor 2 (NTF2) family protein	LOC_Os03g18770.1		wound-induced protein WI12, putative, expressed
GRMZM2G145412	-4.26322	1.22052	11.1048	0.00086103	0.124484	GRMZM2G145412	GRMZM2G145412	RefSeq peptide	NP_001151261	LOC100284894	PF06200,PF09425						AT3G43440.1	JAZ11,TIFY3A	jasmonate-zim-domain protein 11	LOC_Os10g25230.1		ZIM domain containing protein, putative, expressed
GRMZM2G309970	-0.921288	5.20966	11.0698	0.000877446	0.126394	GRMZM2G309970	GRMZM2G309970	RefSeq peptide	NP_001159027	hypothetical protein LOC100304042							AT1G47200.1	WPP2	WPP domain protein 2	LOC_Os07g40320.1		vesicle transport protein GOT1B, putative, expressed
AC205574.3_FG006	-1.38675	3.96624	11.0608	0.000881744	0.126551	AC205574.3_FG006	AC205574.3_FG006	RefSeq peptide	NP_001147525	mutant cincinnata	PF03634						AT3G15030.1	MEE35,TCP4	TCP family transcription factor 4	LOC_Os01g11550.1		TCP family transcription factor, putative, expressed
GRMZM2G013593	3.23658	-0.169409	11.012	0.00090525	0.129454	GRMZM2G013593	no_annotation	no_annotation	no_annotation	no_annotation							AT5G60050.1		BTB/POZ domain-containing protein	LOC_Os07g03150.1		H-BTB5 - Bric-a-Brac, Tramtrack, Broad Complex BTB domain with H family conserved sequence, expressed
GRMZM2G428676	-3.32297	-1.38314	10.932	0.00094519	0.134303	GRMZM2G428676	no_annotation	no_annotation	no_annotation	no_annotation
GRMZM2G125455	-0.768761	6.92207	10.9304	0.000945966	0.134303	GRMZM2G125455	GRMZM2G125455	RefSeq peptide	NP_001143690	hypothetical protein LOC100276420	PF01436	PTHR13833,PTHR13833:SF16				GO:0005515	AT1G70280.2		NHL domain-containing protein	LOC_Os02g49770.1		NHL repeat-containing protein, putative, expressed
GRMZM2G097704	-1.53321	2.51946	10.8099	0.00100957	0.142819	GRMZM2G097704	GRMZM2G097704	RefSeq DNA	NM_001154643	triacylglycerol lipase like protein (LOC100281723), mRNA	PF01764	PTHR21493:SF9,PTHR21493	KOG4569			GO:0004806,GO:0006629	AT4G16820.1	PLA-I{beta]2	alpha/beta-Hydrolases superfamily protein	LOC_Os02g43700.1		triacylglycerol lipase like protein, putative, expressed
GRMZM2G155593	-0.768097	6.8926	10.7692	0.00103205	0.143737	GRMZM2G155593	GRMZM2G155593	RefSeq peptide	NP_001149107	LOC100282729							AT1G60940.1	SNRK2-10,SNRK2.10,SRK2B	SNF1-related protein kinase 2.10	LOC_Os04g35240.1		CAMK_CAMK_like.25 - CAMK includes calcium/calmodulin depedent protein kinases, expressed
GRMZM2G103197	-5.87369	-2.59178	10.7652	0.00103427	0.143737	GRMZM2G103197	GRMZM2G103197	UniProtKB/TrEMBL	C0PCY5	Putative uncharacterized protein	PF07224					GO:0047746,GO:0015996	AT5G43860.1	ATCLH2,CLH2	chlorophyllase 2	LOC_Os10g28370.1		chlorophyllase-2, chloroplast precursor, putative, expressed
GRMZM2G162755	-5.87369	-2.59178	10.7652	0.00103427	0.143737	GRMZM2G162755	GRMZM2G162755	RefSeq peptide	NP_001147999	anthocyanidin 3-O-glucosyltransferase	PF00201	PTHR11926,PTHR11926:SF15	KOG1192			GO:0016758,GO:0008152	AT2G18570.1		UDP-Glycosyltransferase superfamily protein	LOC_Os06g18670.1		anthocyanidin 3-O-glucosyltransferase, putative, expressed
GRMZM2G368610	-5.87369	-2.59178	10.7652	0.00103427	0.143737	GRMZM2G368610	GRMZM2G368610	RefSeq peptide	NP_001130738	hypothetical protein LOC100191842	PF01764	PTHR21493,PTHR21493:SF9	KOG4569			GO:0004806,GO:0006629	AT4G16820.1	PLA-I{beta]2	alpha/beta-Hydrolases superfamily protein	LOC_Os10g41270.1		triacylglycerol lipase like protein, putative, expressed
GRMZM5G865163	-5.87369	-2.59178	10.7652	0.00103427	0.143737	GRMZM5G865163	no_annotation	no_annotation	no_annotation	no_annotation	PF00122	PTHR24092:SF11,PTHR24092				GO:0000166,GO:0046872	AT5G44240.1	ALA2	aminophospholipid ATPase 2	LOC_Os11g25980.1		phospholipid-transporting ATPase 2, putative, expressed
GRMZM2G077316	-0.906915	5.41283	10.7465	0.00104477	0.144687	GRMZM2G077316	GRMZM2G077316	RefSeq peptide	NP_001105245	allene oxide cyclase1	PF06351					GO:0016853,GO:0009507	AT3G25780.1	AOC3	allene oxide cyclase 3	LOC_Os03g32314.1		allene oxide cyclase 4, chloroplast precursor, putative, expressed
GRMZM2G110333	-0.843103	5.73865	10.7319	0.00105303	0.145322	GRMZM2G110333	GRMZM2G110333	RefSeq peptide	NP_001150246	ethylene response element binding protein							AT3G14230.1	RAP2.2	related to AP2 2	LOC_Os02g54160.1		AP2 domain containing protein, expressed
GRMZM5G892758	-0.824136	5.91054	10.6919	0.00107604	0.14798	GRMZM5G892758	no_annotation	no_annotation	no_annotation	no_annotation		PTHR12601					AT1G15290.1		Tetratricopeptide repeat (TPR)-like superfamily protein	LOC_Os04g55230.1		tetratricopeptide repeat domain containing protein, putative, expressed
GRMZM2G071808	-0.983269	4.32922	10.6818	0.00108195	0.148276	GRMZM2G071808	no_annotation	no_annotation	no_annotation	no_annotation	PF03004									LOC_Os02g14500.1		expressed protein
GRMZM5G892247	1.62322	3.51485	10.5977	0.00113231	0.15464	GRMZM5G892247	GRMZM5G892247	UniProtKB/Swiss-Prot	P16025	DNA-directed RNA polymerase subunit beta'' (EC 2.7.7.6)(PEP)(Plastid-encoded RNA polymerase subunit beta'')(RNA polymerase subunit beta'')	PF05000,PF04998	PTHR19376,PTHR19376:SF33		2.7.7.6	K03046	GO:0003677,GO:0003899,GO:0006351	ATCG00170.1		DNA-directed RNA polymerase family protein	LOC_Os04g16830.1		DNA-directed RNA polymerase subunit beta, putative, expressed
GRMZM6G475484	3.96315	-0.874387	10.508	0.00118861	0.16177	GRMZM6G475484	no_annotation	no_annotation	no_annotation	no_annotation							AT1G02070.1			LOC_Os04g46600.1		zinc finger protein, putative, expressed
GRMZM2G383404	-1.78596	1.4948	10.4083	0.00125449	0.17015	GRMZM2G383404	GRMZM2G383404	RefSeq peptide	NP_001148936	anthocyanidin 3-O-glucosyltransferase	PF00201	PTHR11926,PTHR11926:SF15	KOG1192			GO:0016758,GO:0008152	AT4G15280.1	UGT71B5	UDP-glucosyl transferase 71B5	LOC_Os06g18670.1		anthocyanidin 3-O-glucosyltransferase, putative, expressed
GRMZM5G801958	2.02598	4.29946	10.4009	0.00125957	0.170253	GRMZM5G801958	no_annotation	no_annotation	no_annotation	no_annotation
AC205419.3_FG001	-0.798015	7.22927	10.3877	0.00126855	0.170882	AC205419.3_FG001	AC205419.3_FG001	RefSeq peptide	NP_001142023	hypothetical protein LOC100274177	PF05911						AT1G47900.1		Plant protein of unknown function (DUF869)	LOC_Os03g14250.1		plant protein of unknown function DUF869 domain containing protein, expressed
GRMZM2G032865	-1.66611	1.98218	10.3445	0.00129862	0.174338	GRMZM2G032865	GRMZM2G032865	RefSeq peptide	NP_001145210	hypothetical protein LOC100278467							AT1G09812.1			LOC_Os05g35230.1		expressed protein
AC211972.4_FG003	-1.52645	2.38805	10.2291	0.00138243	0.18496	AC211972.4_FG003	no_annotation	no_annotation	no_annotation	no_annotation
GRMZM2G060940	-0.787873	6.18748	10.2062	0.00139967	0.186633	GRMZM2G060940	GRMZM2G060940	RefSeq peptide	NP_001149543	LOC100283169	PF03171	PTHR10209,PTHR10209:SF55				GO:0016491,GO:0016706,GO:0055114	AT3G19000.1		2-oxoglutarate (2OG) and Fe(II)-dependent oxygenase superfamily protein	LOC_Os03g42130.1		gibberellin 20 oxidase 2, putative, expressed
GRMZM2G080530	-1.32985	3.1881	10.1734	0.00142483	0.188969	GRMZM2G080530	GRMZM2G080530	RefSeq peptide	NP_001130501	hypothetical protein LOC100191600	PF00560	PTHR10588:SF49,PTHR10588				GO:0005515	AT1G78230.1		Outer arm dynein light chain 1 protein	LOC_Os10g22980.1		leucine rich repeat domain containing protein, putative, expressed
GRMZM2G077143	-0.888456	5.57839	10.1709	0.00142676	0.188969	GRMZM2G077143	GRMZM2G077143	RefSeq peptide	NP_001152152	F-box domain containing protein
GRMZM2G051043	-0.89964	4.82672	9.98422	0.00157888	0.207908	GRMZM2G051043	GRMZM2G051043	RefSeq peptide	NP_001149092	LOC100282713
GRMZM2G475482	-2.57674	-0.227642	9.98257	0.00158029	0.207908	GRMZM2G475482	GRMZM2G475482	RefSeq peptide	YP_588278	NADH dehydrogenase subunit 4L	PF00420	PTHR11434	KOG4669	1.6.5.3	K03882	GO:0016651,GO:0042773,GO:0055114	ATMG00650.1		NADH dehydrogenase subunit 4L
GRMZM2G129879	1.00142	4.99539	9.97422	0.00158747	0.208159	GRMZM2G129879	GRMZM2G129879	RefSeq peptide	NP_001143024	hypothetical protein LOC100275491	PF04570						AT1G22160.1		Protein of unknown function (DUF581)	LOC_Os08g34984.1		DUF581 domain containing protein, expressed
GRMZM2G180080	-1.9812	0.70146	9.85499	0.00169372	0.221356	GRMZM2G180080	GRMZM2G180080	RefSeq peptide	NP_001148068	mitochondrial protein	PF00004	PTHR23070,PTHR23070:SF1	KOG0743			GO:0005524	AT3G50930.1	BCS1	cytochrome BC1 synthesis	LOC_Os03g38800.1		AAA family ATPase, putative, expressed
GRMZM5G812553	-3.74081	-1.83357	9.77082	0.00177303	0.230956	GRMZM5G812553	GRMZM5G812553	RefSeq peptide	NP_001132866	hypothetical protein LOC100194359	PF00781	PTHR12358,PTHR12358:SF4			K07029	GO:0004143,GO:0007205	AT2G46090.1		Diacylglycerol kinase family protein	LOC_Os03g03400.1		diacylglycerol kinase, putative, expressed
GRMZM2G058149	-2.77696	-0.363425	9.7103	0.00183238	0.237902	GRMZM2G058149	GRMZM2G058149	RefSeq peptide	NP_001145956	hypothetical protein LOC100279482	PF01764	PTHR21493:SF9,PTHR21493	KOG4569			GO:0004806,GO:0006629	AT4G16820.1	PLA-I{beta]2	alpha/beta-Hydrolases superfamily protein	LOC_Os10g41270.1		triacylglycerol lipase like protein, putative, expressed
GRMZM2G036448	-1.64194	1.73661	9.63076	0.00191345	0.245372	GRMZM2G036448	GRMZM2G036448	RefSeq peptide	NP_001140954	hypothetical protein LOC100273033	PF01490	PTHR22950					AT3G30390.1		Transmembrane amino acid transporter family protein	LOC_Os01g61044.1		transmembrane amino acid transporter protein, putative, expressed
GRMZM2G102923	-1.46332	3.03909	9.62887	0.00191543	0.245372	GRMZM2G102923	GRMZM2G102923	RefSeq peptide	NP_001145842	hypothetical protein LOC100279352		PTHR20932					AT5G08200.1		peptidoglycan-binding LysM domain-containing protein	LOC_Os06g51360.1		lysM domain containing protein, putative, expressed
GRMZM2G321033	-3.59928	-1.89654	9.62693	0.00191744	0.245372	GRMZM2G321033	no_annotation	no_annotation	no_annotation	no_annotation	PF00067	PTHR24298,PTHR24298:SF44	KOG0156			GO:0005506,GO:0016705,GO:0020037,GO:0055114	AT2G45560.1	CYP76C1	cytochrome P450, family 76, subfamily C, polypeptide 1	LOC_Os03g14400.1		cytochrome P450, putative, expressed
GRMZM2G063903	-1.60011	2.63566	9.62229	0.0019223	0.245372	GRMZM2G063903	no_annotation	no_annotation	no_annotation	no_annotation										LOC_Os08g10760.1		expressed protein
GRMZM2G027955	-0.702835	8.88016	9.6075	0.00193784	0.245372	GRMZM2G027955	GRMZM2G027955	UniProtKB/Swiss-Prot	P55234	Glucose-1-phosphate adenylyltransferase large subunit 2, chloroplastic/amyloplastic Precursor (EC 2.7.7.27)(Alpha-D-glucose-1-phosphate adenyl transferase)(ADP-glucose pyrophosphorylase)(AGPase S)(ADP-glucose synthase)	PF00483	PTHR22572,PTHR22572:SF10	KOG1322	2.7.7.27	K00975	GO:0016779,GO:0009058	AT1G27680.1	APL2	ADPGLC-PPase large subunit	LOC_Os05g50380.1		glucose-1-phosphate adenylyltransferase large subunit, chloroplast precursor, putative, expressed
GRMZM2G031280	-5.65539	-2.70794	9.59991	0.00194587	0.245372	GRMZM2G031280	no_annotation	no_annotation	no_annotation	no_annotation	PF00097	PTHR22764	KOG1493			GO:0046872	AT1G20823.1		RING/U-box superfamily protein	LOC_Os04g49550.1		RING-H2 finger protein ATL2A, putative, expressed
GRMZM2G046163	-5.65539	-2.70794	9.59991	0.00194587	0.245372	GRMZM2G046163	GRMZM2G046163	RefSeq peptide	NP_001141081	hypothetical protein LOC100273163	PF00290	PTHR10314,PTHR10314:SF4	KOG4175			GO:0004834,GO:0006568	AT4G02610.1		Aldolase-type TIM barrel family protein	LOC_Os03g58300.1		indole-3-glycerol phosphate lyase, chloroplast precursor, putative, expressed
GRMZM2G180044	-5.65539	-2.70794	9.59991	0.00194587	0.245372	GRMZM2G180044	no_annotation	no_annotation	no_annotation	no_annotation	PF04678	PTHR13462:SF4,PTHR13462					AT2G23790.1		Protein of unknown function (DUF607)	LOC_Os03g13050.1		E2F-related protein, putative, expressed
GRMZM5G884985	-5.65539	-2.70794	9.59991	0.00194587	0.245372	GRMZM5G884985	no_annotation	no_annotation	no_annotation	no_annotation	PF00067	PTHR24298:SF44,PTHR24298	KOG0156			GO:0005506,GO:0016705,GO:0020037,GO:0055114	AT5G07990.1	CYP75B1,D501,TT7	Cytochrome P450 superfamily protein	LOC_Os08g35510.1		cytochrome P450, putative, expressed
GRMZM2G004590	-1.09803	3.94122	9.5477	0.002002	0.251647	GRMZM2G004590	GRMZM2G004590	RefSeq peptide	NP_001130232	hypothetical protein LOC100191326										LOC_Os04g54800.1		shikimate kinase, putative, expressed
GRMZM5G862955	3.8631	5.35822	9.51574	0.00203717	0.255255	GRMZM5G862955	GRMZM5G862955	UniProtKB/Swiss-Prot	P00412	Cytochrome c oxidase subunit 2 (EC 1.9.3.1)(Cytochrome c oxidase polypeptide II)	PF02790,PF00116	PTHR22888	KOG4767	1.9.3.1	K02261	GO:0004129,GO:0005507,GO:0016020,GO:0022900,GO:0016021	ATMG00160.1		cytochrome oxidase 2	LOC_Os12g34010.1		expressed protein
GRMZM2G310548	-1.02574	4.14598	9.45736	0.00210303	0.262673	GRMZM2G310548	GRMZM2G310548	RefSeq peptide	NP_001144103	hypothetical protein LOC100276941
GRMZM5G815851	-0.934538	5.19112	9.415	0.00215218	0.267152	GRMZM5G815851	GRMZM5G815851	RefSeq peptide	NP_001132528	hypothetical protein LOC100193991
GRMZM2G125923	-2.47881	-0.73031	9.41478	0.00215243	0.267152	GRMZM2G125923	GRMZM2G125923	RefSeq peptide	NP_001146088	hypothetical protein LOC100279620	PF00800	PTHR21022	KOG2797			GO:0004664,GO:0009094	AT1G08250.1	ADT6	arogenate dehydratase 6	LOC_Os04g33390.1		prephenate dehydratase domain containing protein, expressed
GRMZM2G130528	-0.97968	4.21332	9.39359	0.00217745	0.26941	GRMZM2G130528	GRMZM2G130528	RefSeq peptide	NP_001168581	hypothetical protein LOC100382365							AT1G28600.1		GDSL-like Lipase/Acylhydrolase superfamily protein	LOC_Os06g06290.1		GDSL-like lipase/acylhydrolase, putative, expressed
GRMZM2G342509	-1.19445	3.36385	9.27775	0.00231954	0.286093	GRMZM2G342509	GRMZM2G342509	RefSeq DNA	NM_001147960	hypothetical protein LOC100273542 (LOC100273542), mRNA		PTHR24420:SF487,PTHR24420					AT4G06744.1		Leucine-rich repeat (LRR) family protein	LOC_Os04g42620.1		uncharacterized protein At4g06744 precursor, putative, expressed
GRMZM2G338333	-1.14562	3.52106	9.26103	0.00234081	0.287817	GRMZM2G338333	GRMZM2G338333	RefSeq peptide	NP_001147449	protein binding protein	PF00023	PTHR24177	KOG4412			GO:0005515	AT3G12360.1	ITN1	Ankyrin repeat family protein	LOC_Os03g17240.1		ankyrin repeat-containing protein, putative, expressed
GRMZM2G043857	-1.43578	2.91356	9.2331	0.00237678	0.291333	GRMZM2G043857	GRMZM2G043857	RefSeq peptide	NP_001142963	hypothetical protein LOC100275414							AT2G24600.3		Ankyrin repeat family protein	LOC_Os06g19010.1		cadmium tolerance factor, putative, expressed
GRMZM2G074611	-2.80937	-1.24126	9.2049	0.00241368	0.29494	GRMZM2G074611	GRMZM2G074611	RefSeq peptide	NP_001151815	dirigent	PF03018	PTHR21495,PTHR21495:SF22								LOC_Os01g25030.1		dirigent, putative
GRMZM2G081582	-1.78686	1.17602	9.15737	0.00247718	0.301275	GRMZM2G081582	GRMZM2G081582	RefSeq peptide	NP_001151482	phenylalanine ammonia-lyase	PF00221	PTHR10362,PTHR10362:SF3	KOG0222			GO:0016841,GO:0009058	AT2G37040.1	ATPAL1,PAL1	PHE ammonia lyase 1	LOC_Os02g41650.1		phenylalanine ammonia-lyase, putative, expressed
GRMZM2G019358	-0.823754	5.47996	9.15471	0.00248079	0.301275	GRMZM2G019358	no_annotation	no_annotation	no_annotation	no_annotation	PF05368	PTHR13194,PTHR13194:SF7					AT4G18810.2		NAD(P)-binding Rossmann-fold superfamily protein	LOC_Os02g13970.1		Complex I intermediate-associated protein 30 domain containing protein, putative, expressed
GRMZM2G306741	-1.21307	3.27752	9.11705	0.00253238	0.306597	GRMZM2G306741	GRMZM2G306741	RefSeq peptide	NP_001142913	hypothetical protein LOC100275345							AT1G60670.2		Protein of unknown function (DUF3755)	LOC_Os04g44210.1		expressed protein
GRMZM2G177862	3.74328	-1.05492	9.07582	0.00259011	0.312627	GRMZM2G177862	no_annotation	no_annotation	no_annotation	no_annotation	PF00467	PTHR11581					AT5G07090.2		Ribosomal protein S4 (RPS4A) family protein	LOC_Os02g01560.1		40S ribosomal protein S4, putative, expressed
GRMZM2G150276	-4.05226	-2.20047	9.05444	0.00262058	0.314381	GRMZM2G150276	GRMZM2G150276	RefSeq peptide	NP_001105571	maize insect resistance1	PF00112,PF08246	PTHR12411:SF44,PTHR12411	KOG1543			GO:0008234,GO:0006508	AT5G43060.1		Granulin repeat cysteine protease family protein	LOC_Os04g57440.1		oryzain beta chain precursor, putative, expressed
GRMZM2G443121	-4.05226	-2.20047	9.05444	0.00262058	0.314381	GRMZM2G443121	no_annotation	no_annotation	no_annotation	no_annotation	PF00071	PTHR24073:SF213,PTHR24073				GO:0005525,GO:0007264	AT5G47520.1	AtRABA5a,RABA5a	RAB GTPase homolog A5A	LOC_Os07g44040.1		ras-related protein, putative, expressed
GRMZM2G093849	-0.977641	4.08345	9.00854	0.00268721	0.320816	GRMZM2G093849	GRMZM2G093849	RefSeq peptide	NP_001151096	integral membrane protein DUF6 containing protein	PF00892					GO:0016020				LOC_Os03g49940.1		integral membrane protein, putative, expressed
GRMZM2G053140	-0.738512	6.90154	9.00633	0.00269047	0.320816	GRMZM2G053140	GRMZM2G053140	RefSeq DNA	NM_001143586	hypothetical protein LOC100217230 (LOC100217230), mRNA							AT1G64140.1			LOC_Os01g43370.1		CPuORF17 - conserved peptide uORF-containing transcript, expressed
GRMZM2G121647	4.40239	-0.531647	8.9892	0.0027158	0.322527	GRMZM2G121647	GRMZM2G121647	RefSeq peptide	YP_588395	hypothetical protein ZeamMp148
GRMZM2G389567	-1.01941	5.84611	8.98559	0.00272116	0.322527	GRMZM2G389567	GRMZM2G389567	UniProtKB/TrEMBL	B6TQT9	Putative uncharacterized protein										LOC_Os08g34510.1		expressed protein
GRMZM2G160466	-0.865849	4.71612	8.95045	0.00277401	0.32759	GRMZM2G160466	GRMZM2G160466	RefSeq peptide	NP_001170604	hypothetical protein LOC100384642										LOC_Os03g20350.1		expressed protein
GRMZM2G131575	-1.80787	0.893595	8.9462	0.00278048	0.32759	GRMZM2G131575	GRMZM2G131575	RefSeq DNA	NM_001139099	hypothetical protein LOC100194038 (LOC100194038), mRNA	PF00213					GO:0046933,GO:0015986	AT4G09650.1	ATPD	ATP synthase delta-subunit gene	LOC_Os03g52660.1		ATP synthase F1, delta subunit family protein, putative, expressed
GRMZM2G173684	0.898208	5.03581	8.93615	0.00279581	0.328416	GRMZM2G173684	GRMZM2G173684	RefSeq peptide	NP_001132272	hypothetical protein LOC100193708	PF06027	PTHR14233,PTHR14233:SF3	KOG2766			GO:0006810,GO:0016021	AT3G59310.1		Eukaryotic protein of unknown function (DUF914)	LOC_Os08g42720.1		solute carrier family 35 member F1, putative, expressed
GRMZM2G389948	-0.979657	3.99418	8.86715	0.00290348	0.340051	GRMZM2G389948	no_annotation	no_annotation	no_annotation	no_annotation	PF00069,PF00560,PF08263	PTHR24420,PTHR24420:SF474	KOG1187	2.7.11.1	K13428	GO:0004672,GO:0005524,GO:0006468,GO:0005515	AT3G47570.1		Leucine-rich repeat protein kinase family protein	LOC_Os11g29790.1		receptor kinase, putative, expressed
AC212219.3_FG005	-3.06419	-0.655852	8.85545	0.00292215	0.341226	AC212219.3_FG005	AC212219.3_FG005	RefSeq peptide	NP_001141508	hypothetical protein LOC100273620	PF03171	PTHR10209,PTHR10209:SF55	KOG0143			GO:0016491,GO:0016706,GO:0055114	AT3G11180.1		2-oxoglutarate (2OG) and Fe(II)-dependent oxygenase superfamily protein	LOC_Os03g18030.1		leucoanthocyanidin dioxygenase, putative, expressed
GRMZM2G114952	1.94294	1.54909	8.82198	0.00297624	0.346517	GRMZM2G114952	no_annotation	no_annotation	no_annotation	no_annotation
GRMZM2G338928	-1.90561	0.654263	8.8031	0.0030072	0.349091	GRMZM2G338928	no_annotation	no_annotation	no_annotation	no_annotation	PF00225,PF11995	PTHR24115,PTHR24115:SF189				GO:0003777,GO:0005524,GO:0008017,GO:0007018	AT3G51150.2		ATP binding microtubule motor family protein	LOC_Os09g35890.1		kinesin motor domain containing protein, expressed
GRMZM2G450498	-0.903273	4.2822	8.7974	0.00301661	0.349157	GRMZM2G450498	GRMZM2G450498	RefSeq peptide	NP_001152224	O-succinylhomoserine sulfhydrylase	PF01053	PTHR11808:SF9,PTHR11808				GO:0030170	AT1G64660.1	ATMGL,MGL	methionine gamma-lyase	LOC_Os10g37340.1		cystathionine gamma-synthase, putative, expressed
GRMZM2G068917	-0.930999	4.14682	8.70761	0.00316885	0.365705	GRMZM2G068917	GRMZM2G068917	RefSeq peptide	NP_001132159	hypothetical protein LOC100193580		PTHR10366,PTHR10366:SF9					AT2G23910.1		NAD(P)-binding Rossmann-fold superfamily protein	LOC_Os10g42620.1		dihydroflavonol-4-reductase, putative, expressed
GRMZM2G156952	2.88343	-0.476082	8.69901	0.00318382	0.366362	GRMZM2G156952	no_annotation	no_annotation	no_annotation	no_annotation	PF03763						AT1G45207.2		Remorin family protein	LOC_Os08g36760.1		remorin C-terminal domain containing protein, putative, expressed
GRMZM2G509844	6.00304	-1.84295	8.68038	0.00321654	0.369051	GRMZM2G509844	no_annotation	no_annotation	no_annotation	no_annotation
GRMZM5G806488	3.25121	5.41932	8.65746	0.00325725	0.372639	GRMZM5G806488	GRMZM5G806488	UniProtKB/Swiss-Prot	P12339	30S ribosomal protein S7, chloroplastic	PF00177	PTHR11205	KOG3291				ATCG00900.1		Ribosomal protein S7p/S5e family protein	LOC_Os10g21372.1		chloroplast 30S ribosomal protein S7, putative, expressed
GRMZM2G168326	6.01649	-1.83828	8.63147	0.00330406	0.376901	GRMZM2G168326	no_annotation	no_annotation	no_annotation	no_annotation	PF01535	PTHR24015					AT2G32630.1		Pentatricopeptide repeat (PPR-like) superfamily protein	LOC_Os07g47470.1		pentatricopeptide, putative, expressed
GRMZM2G304745	-0.91361	4.93679	8.60988	0.00334345	0.380296	GRMZM2G304745	no_annotation	no_annotation	no_annotation	no_annotation	PF07714,PF00560	PTHR24420:SF812,PTHR24420	KOG1187			GO:0005515,GO:0004672,GO:0006468	AT1G63430.1		Leucine-rich repeat protein kinase family protein	LOC_Os04g45170.1		leucine-rich repeat family protein, putative, expressed
GRMZM2G495234	1.07839	4.24365	8.59843	0.00336452	0.381593	GRMZM2G495234	no_annotation	no_annotation	no_annotation	no_annotation
GRMZM2G059939	-1.91873	0.34441	8.57886	0.00340088	0.384583	GRMZM2G059939	GRMZM2G059939	RefSeq peptide	NP_001141742	hypothetical protein LOC100273875	PF00847,PF02362				K09287	GO:0003700,GO:0006355,GO:0003677	AT1G68840.1	EDF2,RAP2.8,RAV2,TEM2	related to ABI3/VP1 2	LOC_Os05g47650.1		B3 DNA binding domain containing protein, expressed
GRMZM5G815453	6.32738	3.14976	8.57058	0.00341639	0.384583	GRMZM5G815453	GRMZM5G815453	UniProtKB/Swiss-Prot	P00874	Ribulose bisphosphate carboxylase large chain Precursor (RuBisCO large subunit)(EC 4.1.1.39)	PF00016,PF02788	PTHR23321:SF19,PTHR23321		4.1.1.39	K01601	GO:0000287,GO:0016984,GO:0015977	ATCG00490.1		ribulose-bisphosphate carboxylases	LOC_Os10g21268.1		ribulose bisphosphate carboxylase large chain precursor, putative, expressed
GRMZM2G091124	-1.59183	2.1375	8.56859	0.00342012	0.384583	GRMZM2G091124	GRMZM2G091124	RefSeq peptide	NP_001142973	hypothetical protein LOC100275426							AT2G27830.1			LOC_Os02g32580.1		expressed protein
GRMZM2G138074	-1.16021	3.57525	8.55984	0.0034366	0.38496	GRMZM2G138074	GRMZM2G138074	RefSeq peptide	NP_001130442	hypothetical protein LOC100191539	PF00067	PTHR24298:SF44,PTHR24298				GO:0005506,GO:0016705,GO:0020037,GO:0055114	AT2G40890.1	CYP98A3	cytochrome P450, family 98, subfamily A, polypeptide 3	LOC_Os05g41440.2		cytochrome P450, putative, expressed
GRMZM2G139574	0.946472	4.47546	8.55646	0.00344298	0.38496	GRMZM2G139574	GRMZM2G139574	RefSeq DNA	NM_001139424	hypothetical protein LOC100194393 (LOC100194393), mRNA		PTHR20961					AT2G41640.1		Glycosyltransferase family 61 protein	LOC_Os05g32544.2		glycosyltransferase, putative, expressed
GRMZM2G056467	-2.69219	-1.16216	8.54961	0.00345596	0.38532	GRMZM2G056467	GRMZM2G056467	RefSeq peptide	NP_001151935	calmodulin binding protein	PF07816						AT2G15760.1		Protein of unknown function (DUF1645)	LOC_Os07g42740.1		DUF1645 domain containing protein, putative, expressed
GRMZM2G114140	-0.993786	3.87826	8.54267	0.00346917	0.385704	GRMZM2G114140	GRMZM2G114140	RefSeq peptide	NP_001151472	hydrolase, hydrolyzing O-glycosyl compounds	PF00332	PTHR16631				GO:0004553,GO:0005975	AT5G55180.2		O-Glycosyl hydrolases family 17 protein	LOC_Os02g53200.2		glucan endo-1,3-beta-glucosidase precursor, putative, expressed
GRMZM2G113036	-1.81817	0.808112	8.52191	0.00350896	0.389032	GRMZM2G113036	no_annotation	no_annotation	no_annotation	no_annotation	PF00226,PF00515	PTHR22904:SF7,PTHR22904				GO:0005515	AT4G02100.1		Heat shock protein DnaJ with tetratricopeptide repeat	LOC_Os03g19200.1		DNAJ heat shock N-terminal domain-containing protein, putative, expressed
GRMZM2G043075	-1.57884	1.75195	8.44307	0.00366436	0.405122	GRMZM2G043075	GRMZM2G043075	RefSeq peptide	NP_001147862	LOC100281472	PF01554	PTHR11206:SF9,PTHR11206	KOG1347			GO:0015238,GO:0015297,GO:0006855,GO:0055085,GO:0016020	AT5G65380.1		MATE efflux family protein	LOC_Os08g37432.2		MATE efflux family protein, putative, expressed
GRMZM2G012865	-2.84337	-1.08502	8.43427	0.00368215	0.405952	GRMZM2G012865	GRMZM2G012865	RefSeq peptide	NP_001168391	hypothetical protein LOC100382160	PF00067	PTHR24298:SF35,PTHR24298				GO:0005506,GO:0016705,GO:0020037,GO:0055114	AT3G48320.1	CYP71A21	cytochrome P450, family 71, subfamily A, polypeptide 21	LOC_Os02g09260.2		cytochrome P450 71A1, putative, expressed
GRMZM2G070113	-1.70973	3.46691	8.38897	0.00377504	0.415033	GRMZM2G070113	GRMZM2G070113	RefSeq peptide	NP_001169809	hypothetical protein LOC100383701		PTHR11546:SF15,PTHR11546					AT1G43190.1	PTB3	polypyrimidine tract-binding protein 3	LOC_Os05g36120.1		polypyrimidine tract-binding protein, putative, expressed
GRMZM2G012127	-5.39807	-2.83418	8.35003	0.00385682	0.42051	GRMZM2G012127	no_annotation	no_annotation	no_annotation	no_annotation
GRMZM2G032443	-5.39807	-2.83418	8.35003	0.00385682	0.42051	GRMZM2G032443	GRMZM2G032443	RefSeq peptide	NP_001144116	hypothetical protein LOC100276956
GRMZM5G894619	-5.39807	-2.83418	8.35003	0.00385682	0.42051	GRMZM5G894619	GRMZM5G894619	RefSeq peptide	NP_001146401	1-aminocyclopropane-1-carboxylate synthase7	PF00155	PTHR11751,PTHR11751:SF26	KOG0256			GO:0030170,GO:0009058	AT3G61510.1	ACS1,AT-ACS1	ACC synthase 1	LOC_Os04g48850.1		aminotransferase, classes I and II, domain containing protein, expressed
GRMZM2G332922	-2.8283	-1.42667	8.33028	0.00389897	0.423059	GRMZM2G332922	no_annotation	no_annotation	no_annotation	no_annotation
GRMZM5G863420	-3.15895	-1.76259	8.32904	0.00390163	0.423059	GRMZM5G863420	no_annotation	no_annotation	no_annotation	no_annotation	PF03106					GO:0003700,GO:0043565,GO:0006355	AT5G64810.1	ATWRKY51,WRKY51	WRKY DNA-binding protein 51	LOC_Os05g46020.1		WRKY7, expressed
GRMZM2G104299	-1.52131	1.9258	8.22048	0.00414203	0.447896	GRMZM2G104299	no_annotation	no_annotation	no_annotation	no_annotation	PF03479						AT2G33620.1		AT hook motif DNA-binding family protein	LOC_Os09g31470.1		AT hook motif domain containing protein, expressed
GRMZM2G169458	-2.57294	-0.885871	8.20986	0.00416634	0.448069	GRMZM2G169458	GRMZM2G169458	RefSeq peptide	NP_001147083	LOC100280692	PF00171	PTHR11699:SF15,PTHR11699				GO:0016491,GO:0008152,GO:0055114	AT4G36250.1	ALDH3F1	aldehyde dehydrogenase 3F1	LOC_Os02g43280.1		aldehyde dehydrogenase, putative, expressed
GRMZM2G171163	-2.57294	-0.885871	8.20986	0.00416634	0.448069	GRMZM2G171163	no_annotation	no_annotation	no_annotation	no_annotation	PF02375	PTHR10694,PTHR10694:SF8					AT1G08620.1	PKDM7D	Transcription factor jumonji (jmj) family protein / zinc finger (C5HC2 type) family protein	LOC_Os05g10770.1		transcription factor jumonji, putative, expressed
GRMZM2G369472	-3.90206	-2.28852	8.19177	0.00420807	0.451327	GRMZM2G369472	GRMZM2G369472	RefSeq peptide	NP_001149730	AP2 domain containing protein	PF00847					GO:0003700,GO:0006355	AT3G16770.1	ATEBP,EBP,ERF72,RAP2.3	ethylene-responsive element binding protein	LOC_Os08g36920.1		AP2 domain containing protein, expressed
GRMZM2G097856	-1.76795	0.808851	8.17888	0.00423809	0.453314	GRMZM2G097856	no_annotation	no_annotation	no_annotation	no_annotation	PF05562,PF00244	PTHR18860					AT3G02520.1	GF14 NU,GRF7	general regulatory factor 7	LOC_Os11g34450.1		14-3-3 protein, putative, expressed
AC198725.4_FG004	-1.92668	0.513661	8.15318	0.00429857	0.457502	AC198725.4_FG004	AC198725.4_FG004	RefSeq peptide	NP_001146934	ovate protein	PF04844						AT2G18500.1	ATOFP7,OFP7	ovate family protein 7	LOC_Os01g43610.1		DUF623 domain containing protein, expressed
GRMZM2G004748	-0.817504	4.78423	8.1524	0.00430042	0.457502	GRMZM2G004748	GRMZM2G004748	RefSeq peptide	NP_001130840	hypothetical protein LOC100191944	PF00664	PTHR24221				GO:0005524,GO:0042626,GO:0006810,GO:0055085,GO:0016021	AT4G25960.1	PGP2	P-glycoprotein 2	LOC_Os02g46680.1		multidrug resistance protein, putative, expressed
GRMZM2G090739	-1.14327	4.17731	8.12366	0.00436913	0.459842	GRMZM2G090739	GRMZM2G090739	RefSeq peptide	NP_001142439	hypothetical protein LOC100274629							AT5G66800.1			LOC_Os09g28520.1		expressed protein
GRMZM2G158308	-2.94446	1.42893	8.12243	0.00437208	0.459842	GRMZM2G158308	no_annotation	no_annotation	no_annotation	no_annotation	PF01535	PTHR24015					AT3G22470.1		Pentatricopeptide repeat (PPR) superfamily protein	LOC_Os04g28300.1		Rf1, mitochondrial precursor, putative, expressed
GRMZM2G466044	-2.18713	-0.532903	8.12191	0.00437333	0.459842	GRMZM2G466044	no_annotation	no_annotation	no_annotation	no_annotation	PF00847					GO:0003700,GO:0006355	AT4G17500.1	ATERF-1,ERF-1	ethylene responsive element binding factor 1	LOC_Os02g43790.1		ethylene-responsive transcription factor, putative, expressed
GRMZM2G455075	-2.12343	0.163552	8.11761	0.00438372	0.459842	GRMZM2G455075	GRMZM2G455075	UniProtKB/TrEMBL	B6SSB3	Anthocyanidin 5,3-O-glucosyltransferase	PF00201	PTHR11926,PTHR11926:SF15	KOG1192			GO:0016758,GO:0008152	AT3G21800.1	UGT71B8	UDP-glucosyl transferase 71B8	LOC_Os07g32010.1		UDP-glucoronosyl and UDP-glucosyl transferase domain containing protein, expressed
GRMZM2G084914	10.7719	2.47253	8.11418	0.00439202	0.459842	GRMZM2G084914	no_annotation	no_annotation	no_annotation	no_annotation	PF00146					GO:0055114,GO:0016020	ATMG01120.1		NADH dehydrogenase 1B
GRMZM5G855743	5.93204	-1.90304	8.11406	0.00439232	0.459842	GRMZM5G855743	no_annotation	no_annotation	no_annotation	no_annotation
GRMZM2G061932	-1.45778	1.91763	8.07153	0.00449662	0.469516	GRMZM2G061932	GRMZM2G061932	RefSeq peptide	NP_001142251	hypothetical protein LOC100274420	PF06232						AT2G41475.1		Embryo-specific protein 3, (ATS3)	LOC_Os01g07780.1		embryo-specific 3, putative, expressed
GRMZM2G136831	-0.86085	4.78301	8.05567	0.00453615	0.472394	GRMZM2G136831	GRMZM2G136831	RefSeq peptide	NP_001143744	hypothetical protein LOC100276499		PTHR13902:SF3,PTHR13902					AT1G60060.1		Serine/threonine-protein kinase WNK (With No Lysine)-related	LOC_Os06g12740.1		expressed protein
GRMZM2G014951	-3.36063	-2.04205	8.04127	0.00457235	0.47491	GRMZM2G014951	GRMZM2G014951	RefSeq peptide	NP_001170073	hypothetical protein LOC100383989	PF00685	PTHR11783,PTHR11783:SF1				GO:0008146	AT1G74090.1	ATSOT18,ATST5B,SOT18	desulfo-glucosinolate sulfotransferase 18	LOC_Os08g40390.1		sulfotransferase domain containing protein, expressed
GRMZM2G118172	-3.33148	-1.02546	8.02626	0.00461038	0.477604	GRMZM2G118172	GRMZM2G118172	RefSeq peptide	NP_001147415	VQ motif family protein	PF05678						AT4G37710.1		VQ motif-containing protein	LOC_Os03g47280.1		VQ domain containing protein, putative, expressed
GRMZM2G162276	-0.677673	7.36639	8.01202	0.00464678	0.480115	GRMZM2G162276	GRMZM2G162276	RefSeq peptide	NP_001141168	hypothetical protein LOC100273254	PF00234						AT4G00165.1		Bifunctional inhibitor/lipid-transfer protein/seed storage 2S albumin superfamily protein	LOC_Os04g46830.1		LTPL122 - Protease inhibitor/seed storage/LTP family protein precursor, expressed
AC234203.1_FG004	-0.801784	5.51831	7.98505	0.00471652	0.485097	AC234203.1_FG004	no_annotation	no_annotation	no_annotation	no_annotation	PF00664,PF00005	PTHR24223,PTHR24223:SF21	KOG0054			GO:0005524,GO:0016887,GO:0042626,GO:0006810,GO:0055085,GO:0016021	AT3G59140.1	ATMRP14,MRP14	multidrug resistance-associated protein 14	LOC_Os06g06440.1		ABC transporter, ATP-binding protein, putative, expressed
GRMZM2G589470	-0.984183	4.51756	7.98324	0.00472124	0.485097	GRMZM2G589470	no_annotation	no_annotation	no_annotation	no_annotation
GRMZM2G321239	-0.80519	4.72041	7.97917	0.00473187	0.485097	GRMZM2G321239	GRMZM2G321239	RefSeq peptide	NP_001170478	CDPK protein	PF00069,PF00036	PTHR24349,PTHR24349:SF13	KOG0032	2.7.11.1	K13412	GO:0005509,GO:0004672,GO:0005524,GO:0006468	AT4G35310.1	ATCPK5,CPK5	calmodulin-domain protein kinase 5	LOC_Os04g49510.1		CAMK_CAMK_like.27 - CAMK includes calcium/calmodulin depedent protein kinases, expressed
GRMZM2G347717	-1.108	3.36985	7.96774	0.00476183	0.486904	GRMZM2G347717	GRMZM2G347717	RefSeq peptide	NP_001141656	hypothetical protein LOC100273781	PF01370	PTHR10366,PTHR10366:SF35				GO:0003824,GO:0050662,GO:0044237	AT3G53520.1	ATUXS1,UXS1	UDP-glucuronic acid decarboxylase 1	LOC_Os03g17230.1		NAD dependent epimerase/dehydratase family domain containing protein, expressed
GRMZM2G143402	-0.792924	5.36729	7.95647	0.00479157	0.488679	GRMZM2G143402	GRMZM2G143402	RefSeq peptide	NP_001169865	hypothetical protein LOC100383759	PF06200,PF09425				K13464		AT5G20900.1	JAZ12,TIFY3B	jasmonate-zim-domain protein 12	LOC_Os04g55920.2		zinc-finger protein, putative, expressed
GRMZM2G365160	-0.650181	7.64125	7.94741	0.00481563	0.489866	GRMZM2G365160	GRMZM2G365160	UniProtKB/TrEMBL	C4J284	Putative uncharacterized protein	PF01474	PTHR21337				GO:0003849,GO:0009073	AT1G22410.1		Class-II DAHP synthetase family protein	LOC_Os07g42960.1		phospho-2-dehydro-3-deoxyheptonate aldolase, chloroplast precursor, putative, expressed
GRMZM2G013986	-0.88777	6.90117	7.90169	0.00493885	0.501109	GRMZM2G013986	GRMZM2G013986	RefSeq peptide	NP_001142096	hypothetical protein LOC100274260	PF05922,PF02225,PF00082	PTHR10795,PTHR10795:SF17				GO:0004252,GO:0006508,GO:0042802,GO:0043086	AT1G04110.1	SDD1	Subtilase family protein	LOC_Os03g02750.1		OsSub25 - Putative Subtilisin homologue, expressed
GRMZM2G082520	1.03924	3.86045	7.88	0.00499845	0.503578	GRMZM2G082520	GRMZM2G082520	RefSeq peptide	NP_001148695	beta-expansin 1a	PF03330						AT1G65680.1	ATEXPB2,ATHEXP BETA 1.4,EXPB2	expansin B2	LOC_Os10g40720.1		expansin precursor, putative, expressed
GRMZM2G096904	-2.41073	1.23171	7.87903	0.00500113	0.503578	GRMZM2G096904	no_annotation	no_annotation	no_annotation	no_annotation							AT3G11760.1			LOC_Os01g09770.1		expressed protein
GRMZM5G858887	0.875358	4.89891	7.87891	0.00500146	0.503578	GRMZM5G858887	GRMZM5G858887	RefSeq peptide	NP_001130650	hypothetical protein LOC100191751	PF00027	PTHR24567,PTHR24567:SF7	KOG0498		K05391		AT5G15410.2	ATCNGC2,CNGC2,DND1	Cyclic nucleotide-regulated ion channel family protein	LOC_Os03g55100.1		cyclic nucleotide-gated ion channel 2, putative, expressed
GRMZM5G869788	-0.875202	4.9573	7.86887	0.00502932	0.505095	GRMZM5G869788	GRMZM5G869788	UniProtKB/TrEMBL	C0PNE8	Putative uncharacterized protein	PF04577	PTHR20961	KOG4698			GO:0016757	AT2G41640.1		Glycosyltransferase family 61 protein	LOC_Os05g32544.1		glycosyltransferase, putative, expressed
AC217811.3_FG002	-1.35437	2.57761	7.85278	0.00507425	0.508314	AC217811.3_FG002	no_annotation	no_annotation	no_annotation	no_annotation							AT1G43710.1	emb1075	Pyridoxal phosphate (PLP)-dependent transferases superfamily protein	LOC_Os02g33710.1		decarboxylase, putative, expressed
GRMZM2G365188	-2.85707	0.6761	7.84612	0.00509299	0.508899	GRMZM2G365188	no_annotation	no_annotation	no_annotation	no_annotation
GRMZM2G049229	-1.42867	4.91722	7.83727	0.00511798	0.509738	GRMZM2G049229	no_annotation	no_annotation	no_annotation	no_annotation	PF00010	PTHR11514,PTHR11514:SF7	KOG1318			GO:0046983	AT4G17880.1		Basic helix-loop-helix (bHLH) DNA-binding family protein	LOC_Os10g42430.1		transcription factor MYC7E, putative, expressed
GRMZM2G166687	-2.91137	-1.64875	7.83401	0.00512721	0.509738	GRMZM2G166687	GRMZM2G166687	RefSeq peptide	NP_001148951	teosinte branched1 protein	PF03634						AT3G18550.2	ATTCP18,BRC1,TCP18	TCP family transcription factor	LOC_Os08g33530.1		TCP family transcription factor, putative, expressed
GRMZM2G437711	3.89723	-0.953969	7.81098	0.00519298	0.514532	GRMZM2G437711	no_annotation	no_annotation	no_annotation	no_annotation	PF00176,PF02902					GO:0003677,GO:0005524,GO:0008234,GO:0006508	AT3G19210.1	ATRAD54,CHR25,RAD54	homolog of RAD54	LOC_Os02g27830.1		expressed protein
GRMZM2G148460	-2.24553	0.350529	7.80384	0.00521353	0.514532	GRMZM2G148460	GRMZM2G148460	RefSeq peptide	NP_001132231	hypothetical protein LOC100193666	PF00657	PTHR22835,PTHR22835:SF39				GO:0016788,GO:0006629	AT5G45910.1		GDSL-like Lipase/Acylhydrolase superfamily protein	LOC_Os06g34070.1		GDSL-like lipase/acylhydrolase, putative, expressed
GRMZM2G180836	-2.53461	-1.24389	7.79946	0.0052262	0.514532	GRMZM2G180836	no_annotation	no_annotation	no_annotation	no_annotation	PF02719,PF00382	PTHR11618,PTHR11618:SF4				GO:0017025,GO:0009058	AT2G01280.1	MEE65	Cyclin/Brf1-like TBP-binding protein	LOC_Os05g23940.1		transcription initiation factor IIB, putative, expressed
GRMZM5G822895	5.81178	-1.98058	7.79898	0.00522758	0.514532	GRMZM5G822895	no_annotation	no_annotation	no_annotation	no_annotation
GRMZM2G151811	-1.90252	2.27595	7.79269	0.00524581	0.515042	GRMZM2G151811	no_annotation	no_annotation	no_annotation	no_annotation	PF04873					GO:0005634	AT3G20770.1	AtEIN3,EIN3	Ethylene insensitive 3 family protein	LOC_Os07g48630.1		ethylene-insensitive 3, putative, expressed
GRMZM2G098290	-0.728468	5.67608	7.77867	0.00528668	0.517767	GRMZM2G098290	GRMZM2G098290	UniProtKB/Swiss-Prot	P25462	Glutamine synthetase, chloroplastic Precursor (EC 6.3.1.2)(GS2)(Glutamate--ammonia ligase)	PF03951,PF00120	PTHR20852,PTHR20852:SF14	KOG0683			GO:0004356,GO:0006807,GO:0006542	AT5G35630.1	ATGSL1,GLN2,GS2	glutamine synthetase 2	LOC_Os04g56400.1		glutamine synthetase, catalytic domain containing protein, expressed
GRMZM2G378106	-0.916674	4.01196	7.77112	0.00530882	0.518648	GRMZM2G378106	GRMZM2G378106	RefSeq peptide	NP_001146837	indole-3-acetic acid amido synthetase	PF03321						AT2G14960.1	GH3.1	Auxin-responsive GH3 family protein	LOC_Os07g40290.1		OsGH3.8 - Probable indole-3-acetic acid-amido synthetase, expressed
GRMZM2G166946	-0.824303	4.45016	7.74034	0.00540006	0.526259	GRMZM2G166946	GRMZM2G166946	RefSeq peptide	NP_001151308	TCP family transcription factor containing protein	PF03634						AT5G60970.1	TCP5	TEOSINTE BRANCHED 1, cycloidea and PCF transcription factor 5	LOC_Os01g55750.1		TCP family transcription factor, putative, expressed
GRMZM2G162388	3.84934	-0.992227	7.72262	0.00545332	0.530141	GRMZM2G162388	no_annotation	no_annotation	no_annotation	no_annotation	PF00160	PTHR11071	KOG0865	5.2.1.8	K01802	GO:0003755,GO:0006457	AT2G21130.1		Cyclophilin-like peptidyl-prolyl cis-trans isomerase family protein	LOC_Os02g02890.1		peptidyl-prolyl cis-trans isomerase, putative, expressed
GRMZM2G140674	-1.40151	2.02511	7.69349	0.00554203	0.537441	GRMZM2G140674	GRMZM2G140674	RefSeq peptide	NP_001144875	hypothetical protein LOC100277970							AT5G67620.1			LOC_Os03g10320.1		expressed protein
GRMZM2G398057	-1.51787	1.99274	7.67386	0.00560265	0.541988	GRMZM2G398057	no_annotation	no_annotation	no_annotation	no_annotation							AT5G09580.1			LOC_Os11g06670.1		expressed protein
GRMZM2G333811	-1.58101	3.03336	7.64625	0.00568904	0.548999	GRMZM2G333811	GRMZM2G333811	RefSeq DNA	NM_001175997	hypothetical protein LOC100383340 (LOC100383340), mRNA	PF00560,PF08263	PTHR24420,PTHR24420:SF666				GO:0005515	AT4G13340.1		Leucine-rich repeat (LRR) family protein	LOC_Os05g08770.1		uncharacterized protein At4g06744 precursor, putative, expressed
GRMZM2G003715	-0.790916	6.08884	7.63296	0.00573112	0.551711	GRMZM2G003715	GRMZM2G003715	RefSeq peptide	NP_001169185	hypothetical protein LOC100383037										LOC_Os08g06140.1		no apical meristem protein, putative, expressed
GRMZM5G872578	-3.05278	-1.82722	7.62156	0.00576745	0.553858	GRMZM5G872578	no_annotation	no_annotation	no_annotation	no_annotation	PF00646	PTHR23125				GO:0005515	AT3G48880.1		RNI-like superfamily protein	LOC_Os03g43770.1		OsFBX97 - F-box domain containing protein, expressed
GRMZM2G121115	-3.22549	-1.77184	7.61246	0.00579662	0.555308	GRMZM2G121115	GRMZM2G121115	RefSeq peptide	NP_001147219	protein binding protein	PF02135,PF00651	PTHR24413,PTHR24413:SF192	KOG1778			GO:0005515,GO:0003712,GO:0004402,GO:0008270,GO:0006355,GO:0005634	AT5G63160.1	BT1	BTB and TAZ domain protein 1	LOC_Os04g40630.1		BTBZ4 - Bric-a-Brac, Tramtrack, Broad Complex BTB domain with TAZ zinc finger and Calmodulin-binding domains, expressed
GRMZM2G149480	-0.731016	5.5968	7.60715	0.00581373	0.555599	GRMZM2G149480	no_annotation	no_annotation	no_annotation	no_annotation	PF00153	PTHR24089,PTHR24089:SF87					AT3G20240.1		Mitochondrial substrate carrier family protein	LOC_Os08g40850.1		mitochondrial carrier protein, putative, expressed
GRMZM2G085438	-0.791948	4.78608	7.59785	0.00584379	0.557122	GRMZM2G085438	GRMZM2G085438	RefSeq peptide	NP_001168466	hypothetical protein LOC100382242		PTHR11614,PTHR11614:SF20					AT1G77420.1		alpha/beta-Hydrolases superfamily protein	LOC_Os01g49380.1		lipase, putative, expressed
GRMZM2G016890	-1.53646	1.44497	7.58786	0.00587625	0.558867	GRMZM2G016890	GRMZM2G016890	UniProtKB/Swiss-Prot	P49235	Beta-glucosidase, chloroplastic Precursor (EC 3.2.1.21)(Gentiobiase)(Cellobiase)(Beta-D-glucoside glucohydrolase)	PF00232	PTHR10353				GO:0004553,GO:0005975	AT2G44450.1	BGLU15	beta glucosidase 15	LOC_Os04g39900.1		Os4bglu13 - beta-glucosidase homologue, similar to Os4Bglu12 exoglucanase/b-glucosidase, expressed
GRMZM2G125653	-1.53473	2.26329	7.58113	0.00589823	0.559609	GRMZM2G125653	GRMZM2G125653	RefSeq peptide	NP_001120723	WRKY DNA-binding protein	PF03106					GO:0003700,GO:0043565,GO:0006355	AT1G80840.1	ATWRKY40,WRKY40	WRKY DNA-binding protein 40	LOC_Os09g25060.1		WRKY76, expressed
GRMZM2G036832	6.06694	-1.82424	7.56397	0.00595467	0.56226	GRMZM2G036832	no_annotation	no_annotation	no_annotation	no_annotation	PF00630						AT5G49150.1	ATGEX2,GEX2	gamete expressed 2	LOC_Os09g25650.1		GEX2, putative, expressed
GRMZM2G702402	6.06694	-1.82424	7.56397	0.00595467	0.56226	GRMZM2G702402	no_annotation	no_annotation	no_annotation	no_annotation
GRMZM2G321747	-3.77487	-2.38735	7.51467	0.00611986	0.576479	GRMZM2G321747	no_annotation	no_annotation	no_annotation	no_annotation	PF08137						AT3G55515.1	DVL8,RTFL7	ROTUNDIFOLIA like 7	LOC_Os03g16600.1		expressed protein
GRMZM2G033098	-1.69842	1.36967	7.4997	0.00617093	0.579906	GRMZM2G033098	no_annotation	no_annotation	no_annotation	no_annotation	PF00067			4.2.1.92	K01723	GO:0005506,GO:0016705,GO:0020037,GO:0055114	AT5G42650.1	AOS,CYP74A,DDE2	allene oxide synthase	LOC_Os03g55800.1		cytochrome P450, putative, expressed
GRMZM2G118345	-2.0787	-0.24925	7.48933	0.00620657	0.58187	GRMZM2G118345	GRMZM2G118345	RefSeq peptide	NP_001147433	phenylalanine ammonia-lyase	PF00221	PTHR10362,PTHR10362:SF3	KOG0222	4.3.1.24	K10775	GO:0016841,GO:0009058	AT2G37040.1	ATPAL1,PAL1	PHE ammonia lyase 1	LOC_Os04g43800.1		phenylalanine ammonia-lyase, putative, expressed
GRMZM2G110145	-1.20434	3.98292	7.48496	0.00622164	0.581901	GRMZM2G110145	no_annotation	no_annotation	no_annotation	no_annotation	PF03552	PTHR13301,PTHR13301:SF23				GO:0016760,GO:0030244,GO:0016020	AT5G16910.1	ATCSLD2,CSLD2	cellulose-synthase like D2	LOC_Os08g06380.1		CSLF6 - cellulose synthase-like family F; beta1,3;1,4 glucan synthase, expressed
GRMZM2G056975	-0.871828	4.11906	7.4311	0.00641063	0.598159	GRMZM2G056975	GRMZM2G056975	RefSeq peptide	NP_001105139	dxr protein	PF08436,PF02670					GO:0070402,GO:0055114,GO:0005515	AT5G62790.1	DXR,PDE129	1-deoxy-D-xylulose 5-phosphate reductoisomerase	LOC_Os01g01710.1		1-deoxy-D-xylulose 5-phosphate reductoisomerase, chloroplast precursor, putative, expressed
GRMZM2G466345	2.79519	-0.541139	7.40852	0.00649155	0.603216	GRMZM2G466345	no_annotation	no_annotation	no_annotation	no_annotation							AT2G06510.2	ATRPA1A,ATRPA70A,RPA1A,RPA70A	replication protein A 1A	LOC_Os12g32310.1		expressed protein
GRMZM2G041415	-1.81037	0.571541	7.40746	0.00649539	0.603216	GRMZM2G041415	GRMZM2G041415	RefSeq peptide	NP_001106037	transcription factor MYB8	PF00249	PTHR10641	KOG0048			GO:0003682	AT4G38620.1	ATMYB4,MYB4	myb domain protein 4	LOC_Os05g35500.1		MYB family transcription factor, putative, expressed
GRMZM2G138008	1.37661	2.64206	7.38504	0.00657687	0.608945	GRMZM2G138008	no_annotation	no_annotation	no_annotation	no_annotation	PF00067	PTHR24298:SF44,PTHR24298	KOG0156	1.14.-.-	K00517	GO:0005506,GO:0016705,GO:0020037,GO:0055114	AT1G74110.1	CYP78A10	cytochrome P450, family 78, subfamily A, polypeptide 10	LOC_Os07g41240.1		cytochrome P450, putative, expressed
GRMZM2G113098	-1.80941	0.861977	7.38201	0.00658794	0.608945	GRMZM2G113098	no_annotation	no_annotation	no_annotation	no_annotation	PF00320	PTHR10071:SF113,PTHR10071	KOG1601			GO:0003700,GO:0008270,GO:0043565,GO:0006355	AT2G45050.1	GATA2	GATA transcription factor 2	LOC_Os10g40810.1		GATA zinc finger domain containing protein, expressed
GRMZM2G041959	-0.924656	3.90295	7.37755	0.00660431	0.609032	GRMZM2G041959	GRMZM2G041959	RefSeq peptide	NP_001168670	hypothetical protein LOC100382458	PF01344	PTHR24413,PTHR24413:SF218				GO:0005515	AT1G14330.1		Galactose oxidase/kelch repeat superfamily protein	LOC_Os02g51350.1		OsFBK10 - F-box domain and kelch repeat containing protein, expressed
GRMZM2G005624	-1.53145	1.45831	7.36847	0.00663774	0.610687	GRMZM2G005624	GRMZM2G005624	RefSeq peptide	NP_001142313	hypothetical protein LOC100274482	PF00046	PTHR24326,PTHR24326:SF149	KOG0483			GO:0003700,GO:0043565,GO:0006355	AT2G18550.1	ATHB21,HB-2,HB21	homeobox protein 21	LOC_Os03g10210.1		homeobox domain containing protein, expressed
GRMZM2G102959	-2.09729	-0.58805	7.36329	0.0066569	0.611026	GRMZM2G102959	GRMZM2G102959	RefSeq DNA	NM_001177189	hypothetical protein LOC100384717 (LOC100384717), mRNA	PF03460,PF01077	PTHR11493,PTHR11493:SF37	KOG0560	1.7.7.1	K00366	GO:0016491,GO:0020037,GO:0051536,GO:0055114	AT2G15620.1	ATHNIR,NIR,NIR1	nitrite reductase 1	LOC_Os01g25484.2		ferredoxin--nitrite reductase, putative, expressed
GRMZM2G315506	2.57139	-0.385401	7.30348	0.00688213	0.625662	GRMZM2G315506	no_annotation	no_annotation	no_annotation	no_annotation	PF00249					GO:0003682	AT4G17695.1	KAN3	Homeodomain-like superfamily protein	LOC_Os08g06370.1		MYB family transcription factor, putative, expressed
GRMZM2G474088	2.53327	-0.414441	7.29615	0.00691027	0.625662	GRMZM2G474088	GRMZM2G474088	RefSeq peptide	NP_001145330	hypothetical protein LOC100278655							AT1G60010.1			LOC_Os06g12960.1		expressed protein
AC203909.3_FG007	-1.91056	-0.0125802	7.29611	0.0069104	0.625662	AC203909.3_FG007	no_annotation	no_annotation	no_annotation	no_annotation	PF01565,PF08031	PTHR11748:SF29,PTHR11748				GO:0008762,GO:0016491,GO:0050660,GO:0055114	AT5G44390.1		FAD-binding Berberine family protein	LOC_Os08g06170.1		berberine and berberine like domain containing protein, expressed
GRMZM2G363554	-1.56844	1.28465	7.29594	0.00691108	0.625662	GRMZM2G363554	no_annotation	no_annotation	no_annotation	no_annotation	PF00201	PTHR11926:SF79,PTHR11926	KOG1192			GO:0016758,GO:0008152	AT4G15550.1	IAGLU	indole-3-acetate beta-D-glucosyltransferase	LOC_Os01g08440.1		UDP-glucoronosyl and UDP-glucosyl transferase domain containing protein, expressed
GRMZM2G055834	-3.7344	-2.38222	7.29172	0.00692732	0.625662	GRMZM2G055834	GRMZM2G055834	RefSeq peptide	NP_001130610	hypothetical protein LOC100191709	PF00854	PTHR11654,PTHR11654:SF37	KOG1237			GO:0005215,GO:0006810,GO:0016020	AT2G37900.1		Major facilitator superfamily protein	LOC_Os03g60850.1		peptide transporter PTR2, putative, expressed
GRMZM2G109418	-3.7344	-2.38222	7.29172	0.00692732	0.625662	GRMZM2G109418	GRMZM2G109418	RefSeq peptide	YP_740403	ATPase subunit 4	PF05405					GO:0015078,GO:0015986,GO:0000276	ATMG00640.1		hydrogen ion transporting ATP synthases, rotational mechanism;zinc ion binding	LOC_Os12g14930.1		ATP synthase protein MI25, putative, expressed
GRMZM2G134279	-3.7344	-2.38222	7.29172	0.00692732	0.625662	GRMZM2G134279	GRMZM2G134279	RefSeq peptide	NP_001140397	hypothetical protein LOC100272451	PF00249	PTHR10641			K09422	GO:0003682	AT1G48000.1	AtMYB112,MYB112	myb domain protein 112	LOC_Os03g20090.1		MYB family transcription factor, putative, expressed
GRMZM2G007404	-1.16228	3.14447	7.27684	0.00698491	0.629424	GRMZM2G007404	GRMZM2G007404	RefSeq peptide	NP_001140492	hypothetical protein LOC100272553	PF01370	PTHR10366,PTHR10366:SF35	KOG1429			GO:0003824,GO:0050662,GO:0044237	AT3G62830.1	ATUXS2,AUD1,UXS2	NAD(P)-binding Rossmann-fold superfamily protein	LOC_Os05g29990.1		NAD dependent epimerase/dehydratase family domain containing protein, expressed
GRMZM2G466743	5.69813	-2.05707	7.26932	0.00701422	0.630625	GRMZM2G466743	no_annotation	no_annotation	no_annotation	no_annotation							AT5G02120.1	OHP	one helix protein	LOC_Os05g22730.1		expressed protein
GRMZM5G869269	5.72927	-2.04737	7.25327	0.00707718	0.634768	GRMZM5G869269	no_annotation	no_annotation	no_annotation	no_annotation
GRMZM2G103945	-2.12753	-0.230212	7.2494	0.00709247	0.634768	GRMZM2G103945	GRMZM2G103945	UniProtKB/Swiss-Prot	Q9ATL6	Aquaporin TIP4-1 (Tonoplast intrinsic protein 4-1)(ZmTIP4-1)(ZmTIP4;1)
GRMZM2G412073	3.31418	-0.585032	7.19758	0.00730019	0.651788	GRMZM2G412073	GRMZM2G412073	RefSeq peptide	NP_001146456	hypothetical protein LOC100280042
GRMZM2G392918	-0.95135	3.77902	7.19378	0.00731567	0.651788	GRMZM2G392918	GRMZM2G392918	UniProtKB/TrEMBL	B6SRI9	Putative uncharacterized protein							AT3G11600.1			LOC_Os05g37030.1		expressed protein
GRMZM2G136559	-2.8128	-1.70821	7.18181	0.00736464	0.654235	GRMZM2G136559	GRMZM2G136559	RefSeq peptide	NP_001105156	prpl35-1 protein	PF01632					GO:0003735,GO:0006412,GO:0005622,GO:0005840	AT2G24090.1		Ribosomal protein L35	LOC_Os06g43900.1		ribosomal protein L35, putative, expressed
GRMZM2G420713	0.823509	6.95936	7.16795	0.00742177	0.654235	GRMZM2G420713	no_annotation	no_annotation	no_annotation	no_annotation	PF00076	PTHR24012:SF67,PTHR24012	KOG0148			GO:0003676	AT1G47500.1	ATRBP47C\',RBP47C\'	RNA-binding protein 47C\'	LOC_Os04g37690.1		RNA recognition motif containing protein, putative, expressed
GRMZM2G066870	-2.65941	-1.53065	7.1655	0.0074319	0.654235	GRMZM2G066870	GRMZM2G066870	RefSeq peptide	NP_001152948	hydrophobic protein LTI6B	PF01679	PTHR21659	KOG1773			GO:0016021	AT3G05880.1	RCI2A	Low temperature and salt responsive protein family	LOC_Os05g04700.1		OsRCI2-6 - Hydrophobic protein LTI6B, expressed
GRMZM2G126749	-2.65941	-1.53065	7.1655	0.0074319	0.654235	GRMZM2G126749	no_annotation	no_annotation	no_annotation	no_annotation	PF07887						AT1G73805.1		Calmodulin binding protein-like	LOC_Os01g04280.1		calmodulin binding protein, putative, expressed
GRMZM2G421463	-2.65941	-1.53065	7.1655	0.0074319	0.654235	GRMZM2G421463	GRMZM2G421463	RefSeq peptide	NP_001130858	hypothetical protein LOC100191962	PF01476	PTHR23354,PTHR23354:SF38				GO:0016998	AT1G21880.1	LYM1	lysm domain GPI-anchored protein 1 precursor	LOC_Os09g27890.1		lysM domain-containing GPI-anchored protein precursor, putative, expressed
GRMZM2G117344	-1.72701	0.661281	7.16292	0.00744258	0.654235	GRMZM2G117344	GRMZM2G117344	RefSeq peptide	NP_001142089	hypothetical protein LOC100274251							AT5G17910.1			LOC_Os01g59670.1		expressed protein
GRMZM2G066516	-1.04723	3.38514	7.11009	0.00766514	0.672301	GRMZM2G066516	GRMZM2G066516	RefSeq DNA	NM_001177268	hypothetical protein LOC100384830 (LOC100384830), mRNA	PF04784	PTHR23054					AT4G37080.2		Protein of unknown function, DUF547	LOC_Os09g28850.1		expressed protein
GRMZM2G009438	1.04599	3.68945	7.10501	0.0076869	0.672715	GRMZM2G009438	no_annotation	no_annotation	no_annotation	no_annotation	PF12315,PF00501	PTHR24209				GO:0003824,GO:0008152	AT2G39830.1	DAR2	DA1-related protein 2	LOC_Os03g16090.1		LIM domain-containing protein, putative, expressed
GRMZM2G082484	-0.914715	4.53524	7.09931	0.00771136	0.673362	GRMZM2G082484	GRMZM2G082484	RefSeq peptide	NP_001167929	hypothetical protein LOC100381643	PF00022	PTHR11937,PTHR11937:SF77	KOG0676		K10355		AT5G09810.1	ACT7	actin 7	LOC_Os10g36650.1		actin, putative, expressed
GRMZM2G093405	-0.912387	3.8985	7.08371	0.00777877	0.677749	GRMZM2G093405	GRMZM2G093405	RefSeq peptide	NP_001141611	hypothetical protein LOC100273729	PF04398						AT5G46230.1		Protein of unknown function, DUF538	LOC_Os01g11240.1		DUF538 domain containing protein, putative, expressed
GRMZM2G369522	10.4755	5.38464	7.06081	0.00787882	0.680055	GRMZM2G369522	no_annotation	no_annotation	no_annotation	no_annotation	PF00510	PTHR11403				GO:0015002,GO:0016020	AT2G07687.1		Cytochrome c oxidase, subunit III
GRMZM5G859337	6.0875	-1.81954	7.05699	0.00789564	0.680055	GRMZM5G859337	no_annotation	no_annotation	no_annotation	no_annotation							AT1G01690.1	ATPRD3,PRD3	putative recombination initiation defects 3	LOC_Os03g01590.2		PAIR1, putative, expressed
GRMZM2G047384	-0.852761	5.45416	7.05505	0.00790422	0.680055	GRMZM2G047384	GRMZM2G047384	RefSeq peptide	NP_001130625	hypothetical protein LOC100191724	PF03352					GO:0008725,GO:0006284	AT5G44680.1		DNA glycosylase superfamily protein	LOC_Os01g58550.2		methyladenine glycosylase, putative, expressed
GRMZM2G013765	-0.621835	6.74526	7.02723	0.00802795	0.680055	GRMZM2G013765	no_annotation	no_annotation	no_annotation	no_annotation		PTHR14571:SF6,PTHR14571					AT1G32810.2		RING/FYVE/PHD zinc finger superfamily protein	LOC_Os04g14510.1		expressed protein
AC184169.3_FG001	0.974972	3.96629	7.02119	0.00805508	0.680055	AC184169.3_FG001	no_annotation	no_annotation	no_annotation	no_annotation										LOC_Os11g16540.1		tetratricopeptide repeat domain containing protein, expressed
GRMZM2G148022	-1.85616	-0.0538028	7.01427	0.00808626	0.680055	GRMZM2G148022	GRMZM2G148022	UniProtKB/TrEMBL	C4J315	Putative uncharacterized protein	PF03634	PTHR24420					AT3G15030.1	MEE35,TCP4	TCP family transcription factor 4	LOC_Os01g55100.1		slTCP3, putative, expressed
GRMZM2G003109	-5.08467	-2.97242	7.01341	0.00809015	0.680055	GRMZM2G003109	no_annotation	no_annotation	no_annotation	no_annotation	PF00425,PF04715	PTHR11236,PTHR11236:SF9	KOG1223	4.1.3.27	K01657	GO:0016833,GO:0009058	AT5G05730.1	AMT1,ASA1,JDL1,TRP5,WEI2	anthranilate synthase alpha subunit 1	LOC_Os03g61120.1		anthranilate synthase component I-1, chloroplast precursor, putative, expressed
GRMZM2G016097	-5.08467	-2.97242	7.01341	0.00809015	0.680055	GRMZM2G016097	GRMZM2G016097	RefSeq peptide	NP_001148733	LSM7-like	PF01423	PTHR10553					AT2G03870.1		Small nuclear ribonucleoprotein family protein	LOC_Os08g08040.1		LSM domain containing protein, expressed
GRMZM2G049686	-5.08467	-2.97242	7.01341	0.00809015	0.680055	GRMZM2G049686	no_annotation	no_annotation	no_annotation	no_annotation	PF00010	PTHR12565				GO:0046983	AT4G37850.1		basic helix-loop-helix (bHLH) DNA-binding superfamily protein	LOC_Os12g43620.1		helix-loop-helix DNA-binding domain containing protein, expressed
GRMZM2G059906	-5.08467	-2.97242	7.01341	0.00809015	0.680055	GRMZM2G059906	no_annotation	no_annotation	no_annotation	no_annotation										LOC_Os08g10760.1		expressed protein
GRMZM2G072456	-5.08467	-2.97242	7.01341	0.00809015	0.680055	GRMZM2G072456	no_annotation	no_annotation	no_annotation	no_annotation							AT1G17450.2		B-block binding subunit of TFIIIC	LOC_Os02g42200.1		transcription factor-related, putative, expressed
GRMZM2G088736	-5.08467	-2.97242	7.01341	0.00809015	0.680055	GRMZM2G088736	no_annotation	no_annotation	no_annotation	no_annotation		PTHR11932:SF53,PTHR11932					AT5G46210.1	ATCUL4,CUL4	cullin4	LOC_Os07g08970.1		uncharacterized protein ycf45, putative, expressed
GRMZM2G103748	-5.08467	-2.97242	7.01341	0.00809015	0.680055	GRMZM2G103748	no_annotation	no_annotation	no_annotation	no_annotation
GRMZM2G302664	-5.08467	-2.97242	7.01341	0.00809015	0.680055	GRMZM2G302664	GRMZM2G302664	RefSeq peptide	NP_001140824	hypothetical protein LOC100272899							AT1G80520.1		Sterile alpha motif (SAM) domain-containing protein	LOC_Os06g08100.1		jp18, putative, expressed
GRMZM2G351330	-5.08467	-2.97242	7.01341	0.00809015	0.680055	GRMZM2G351330	no_annotation	no_annotation	no_annotation	no_annotation	PF00046,PF02183	PTHR24326,PTHR24326:SF220				GO:0003700,GO:0043565,GO:0006355,GO:0003677,GO:0005634	AT2G46680.1	ATHB-7,ATHB7,HB-7	homeobox 7	LOC_Os04g45810.1		homeobox associated leucine zipper, putative, expressed
GRMZM2G700198	-5.08467	-2.97242	7.01341	0.00809015	0.680055	GRMZM2G700198	no_annotation	no_annotation	no_annotation	no_annotation
GRMZM2G059117	-0.773478	4.57186	7.01164	0.00809814	0.680055	GRMZM2G059117	no_annotation	no_annotation	no_annotation	no_annotation	PF00069,PF00560,PF08263	PTHR24420:SF795,PTHR24420	KOG1187			GO:0004672,GO:0005524,GO:0006468,GO:0005515	AT3G28040.1		Leucine-rich receptor-like protein kinase family protein	LOC_Os01g72700.1		expressed protein
AC226536.2_FG001	-2.02036	-0.372248	6.99118	0.00819123	0.686411	AC226536.2_FG001	no_annotation	no_annotation	no_annotation	no_annotation
GRMZM2G143494	-1.85615	0.386376	6.96788	0.00829856	0.693457	GRMZM2G143494	GRMZM2G143494	RefSeq DNA	NM_001157297	strictosidine synthase 3 (LOC100284402), mRNA	PF03088	PTHR10426:SF5,PTHR10426	KOG1520			GO:0016844,GO:0009058	AT3G57030.1		Calcium-dependent phosphotriesterase superfamily protein	LOC_Os09g20684.1		SMP-30/Gluconolaconase/LRE-like region containing protein, expressed
GRMZM2G040750	-0.94792	3.69415	6.96532	0.00831045	0.693457	GRMZM2G040750	GRMZM2G040750	RefSeq peptide	NP_001170083	hypothetical protein LOC100384001										LOC_Os12g36680.1		expressed protein
GRMZM2G097789	5.68122	-2.0619	6.95414	0.00836253	0.694874	GRMZM2G097789	no_annotation	no_annotation	no_annotation	no_annotation
GRMZM2G392125	-2.39362	2.12339	6.95412	0.00836264	0.694874	GRMZM2G392125	GRMZM2G392125	RefSeq peptide	NP_001149692	xyloglucan endotransglucosylase/hydrolase protein 15	PF00722					GO:0004553,GO:0005975	AT5G57560.1	TCH4,XTH22	Xyloglucan endotransglucosylase/hydrolase family protein	LOC_Os04g51460.1		glycosyl hydrolases family 16, putative, expressed
GRMZM2G160917	0.761532	5.33454	6.91161	0.00856378	0.709938	GRMZM2G160917	GRMZM2G160917	UniProtKB/TrEMBL	Q9SM15	SBP-domain protein 5 Fragment	PF03110					GO:0003677,GO:0005634	AT2G42200.1	SPL9	squamosa promoter binding protein-like 9	LOC_Os08g39890.1		OsSPL14 - SBP-box gene family member, expressed
GRMZM2G141386	-1.25056	2.48168	6.90825	0.00857991	0.709938	GRMZM2G141386	GRMZM2G141386	RefSeq peptide	NP_001130852	hypothetical protein LOC100191956	PF00076	PTHR24011,PTHR24011:SF26	KOG0149			GO:0003676	AT3G54770.1		RNA-binding (RRM/RBD/RNP motifs) family protein	LOC_Os03g17760.1		RNA recognition motif containing protein, putative, expressed
AC201891.3_FG001	2.06004	0.249638	6.90056	0.00861689	0.711506	AC201891.3_FG001	no_annotation	no_annotation	no_annotation	no_annotation
GRMZM2G124357	5.60745	-2.1278	6.8862	0.00868639	0.715748	GRMZM2G124357	no_annotation	no_annotation	no_annotation	no_annotation
GRMZM2G051912	5.59146	-2.13271	6.88205	0.00870657	0.715916	GRMZM2G051912	no_annotation	no_annotation	no_annotation	no_annotation	PF04862						AT1G80240.1		Protein of unknown function, DUF642	LOC_Os04g41710.1		expressed protein
GRMZM2G099619	-3.31883	-2.03718	6.87804	0.00872613	0.716032	GRMZM2G099619	no_annotation	no_annotation	no_annotation	no_annotation	PF01061,PF00005	PTHR19241,PTHR19241:SF102	KOG0061			GO:0005524,GO:0016887,GO:0016020	AT3G55090.1		ABC-2 type transporter family protein	LOC_Os05g02890.1		white-brown complex homolog protein 16, putative, expressed
GRMZM2G367846	5.71663	0.757498	6.82385	0.00899485	0.736551	GRMZM2G367846	no_annotation	no_annotation	no_annotation	no_annotation	PF02902	PTHR12606				GO:0008234,GO:0006508	AT3G06910.1	ULP1A	UB-like protease 1A	LOC_Os10g24954.1		ulp1 protease family, C-terminal catalytic domain containing protein, expressed
GRMZM2G159393	1.76333	1.08609	6.80669	0.00908169	0.742123	GRMZM2G159393	GRMZM2G159393	NS_curation	-	YUCCA-like	PF00743	PTHR23023:SF5,PTHR23023	KOG1399	1.14.13.-	K11816	GO:0004499,GO:0050660,GO:0050661,GO:0055114	AT4G28720.1	YUC8	Flavin-binding monooxygenase family protein	LOC_Os04g03980.1		flavin monooxygenase, putative, expressed
GRMZM2G157536	-0.749808	4.92349	6.80176	0.00910679	0.742636	GRMZM2G157536	GRMZM2G157536	RefSeq DNA	NM_001154877	lipid binding protein (LOC100281959), mRNA							AT2G27130.1		Bifunctional inhibitor/lipid-transfer protein/seed storage 2S albumin superfamily protein	LOC_Os05g41030.1		LTPL67 - Protease inhibitor/seed storage/LTP family protein precursor, expressed
GRMZM2G381514	2.85307	-0.522582	6.78824	0.00917602	0.746739	GRMZM2G381514	no_annotation	no_annotation	no_annotation	no_annotation
GRMZM2G114681	-0.680235	6.35344	6.78043	0.00921625	0.748469	GRMZM2G114681	GRMZM2G114681	RefSeq peptide	NP_001151534	ZIM motif family protein	PF09425,PF06200						AT1G74950.1	JAZ2,TIFY10B	TIFY domain/Divergent CCT motif family protein	LOC_Os09g23660.1		ZIM motif family protein, expressed
GRMZM2G008792	-1.73512	0.264528	6.77446	0.00924713	0.749435	GRMZM2G008792	no_annotation	no_annotation	no_annotation	no_annotation	PF09265	PTHR13878:SF19,PTHR13878				GO:0019139,GO:0050660,GO:0009690,GO:0055114	AT3G63440.1	ATCKX6,ATCKX7,CKX6	cytokinin oxidase/dehydrogenase 6	LOC_Os04g44230.1		cytokinin dehydrogenase precursor, putative, expressed
GRMZM2G356076	-1.70908	0.504523	6.74995	0.00937505	0.758246	GRMZM2G356076	no_annotation	no_annotation	no_annotation	no_annotation	PF00069,PF00560,PF08263	PTHR24420:SF117,PTHR24420	KOG1187			GO:0004672,GO:0005524,GO:0006468,GO:0005515	AT1G74360.1		Leucine-rich repeat protein kinase family protein	LOC_Os07g40630.1		BRASSINOSTEROID INSENSITIVE 1 precursor, putative, expressed
GRMZM2G071325	-1.84865	-0.177831	6.74097	0.00942236	0.760514	GRMZM2G071325	no_annotation	no_annotation	no_annotation	no_annotation	PF04646	PTHR10811:SF5,PTHR10811	KOG2246				AT5G41460.1		Protein of unknown function (DUF604)	LOC_Os02g45700.1		fringe-related protein, putative, expressed
GRMZM2G045704	-1.75672	0.306668	6.73589	0.00944919	0.761123	GRMZM2G045704	no_annotation	no_annotation	no_annotation	no_annotation	PF00324	PTHR11785:SF53,PTHR11785	KOG1286			GO:0006810,GO:0055085,GO:0016020	AT5G04770.1	ATCAT6,CAT6	cationic amino acid transporter 6	LOC_Os11g05690.2		amino acid permease family protein, putative, expressed
GRMZM5G883632	-0.759578	5.59306	6.73127	0.0094737	0.761151	GRMZM5G883632	no_annotation	no_annotation	no_annotation	no_annotation	PF11250						AT5G22090.1		Protein of unknown function (DUF3049)	LOC_Os03g15530.1		expressed protein
GRMZM2G052667	-1.16647	4.13444	6.72856	0.00948811	0.761151	GRMZM2G052667	no_annotation	no_annotation	no_annotation	no_annotation	PF00847					GO:0003700,GO:0006355	AT1G72360.2	HRE1	Integrase-type DNA-binding superfamily protein	LOC_Os09g26420.4		AP2 domain containing protein, expressed
GRMZM2G051917	-0.659145	7.02479	6.71905	0.00953883	0.763667	GRMZM2G051917	no_annotation	no_annotation	no_annotation	no_annotation	PF04515	PTHR12385,PTHR12385:SF5	KOG1362				AT3G15380.1		Plasma-membrane choline transporter family protein	LOC_Os04g58470.1		choline transporter-related, putative, expressed
GRMZM2G089630	0.812479	4.56651	6.71498	0.00956064	0.763864	GRMZM2G089630	GRMZM2G089630	RefSeq peptide	NP_001149060	integral membrane protein like	PF03151	PTHR11132	KOG1441				AT4G09810.1		Nucleotide-sugar transporter family protein	LOC_Os05g12490.1		transporter-related, putative, expressed
GRMZM2G333049	-2.19558	-0.389501	6.71116	0.00958115	0.763877	GRMZM2G333049	GRMZM2G333049	RefSeq peptide	NP_001149688	VQ motif family protein	PF05678						AT4G39720.1		VQ motif-containing protein	LOC_Os06g45570.1		VQ domain containing protein, putative, expressed
GRMZM2G080724	4.83826	1.65397	6.70774	0.00959951	0.763877	GRMZM2G080724	GRMZM2G080724	RefSeq peptide	NP_001148190	retrotransposon protein	PF00011	PTHR11527,PTHR11527:SF18	KOG0710				AT4G27670.1	HSP21	heat shock protein 21	LOC_Os03g14180.1		hsp20/alpha crystallin family protein, putative, expressed
GRMZM2G137352	1.23107	2.89924	6.7004	0.00963911	0.765485	GRMZM2G137352	GRMZM2G137352	RefSeq peptide	NP_001151703	LOC100285339							AT3G48940.1		Remorin family protein	LOC_Os03g02040.1		remorin, putative, expressed
GRMZM2G349839	5.62546	-2.12288	6.69256	0.00968163	0.767318	GRMZM2G349839	no_annotation	no_annotation	no_annotation	no_annotation	PF01150	PTHR11782,PTHR11782:SF8	KOG1385			GO:0016787	AT3G04080.1	APY1,ATAPY1	apyrase 1	LOC_Os11g03290.1		nucleoside-triphosphatase, putative, expressed
GRMZM2G151519	-1.42164	1.46822	6.68377	0.00972947	0.769564	GRMZM2G151519	GRMZM2G151519	RefSeq peptide	NP_001151873	ZIM motif family protein	PF09425,PF06200						AT1G48500.1	JAZ4,TIFY6A	jasmonate-zim-domain protein 4	LOC_Os08g33160.1		ZIM motif family protein, expressed
GRMZM2G552966	2.4859	-0.457689	6.66681	0.00982248	0.773521	GRMZM2G552966	no_annotation	no_annotation	no_annotation	no_annotation										LOC_Os03g03320.1		expressed protein
GRMZM2G017550	5.57471	-2.13761	6.66217	0.00984809	0.773521	GRMZM2G017550	GRMZM2G017550	RefSeq peptide	NP_001140353	hypothetical protein LOC100272401	PF03009	PTHR23344	KOG2258			GO:0008889,GO:0006071	AT5G08030.1		PLC-like phosphodiesterases superfamily protein	LOC_Os07g41150.1		glycerophosphoryl diester phosphodiesterase family protein, putative, expressed
GRMZM5G814904	2.46395	-0.46017	6.66188	0.00984967	0.773521	GRMZM5G814904	GRMZM5G814904	RefSeq DNA	NM_001112577	flavonoid O-methyltransferase (LOC100125646), mRNA
GRMZM5G831540	3.47219	2.5708	6.65903	0.00986548	0.773521	GRMZM5G831540	GRMZM5G831540	UniProtKB/Swiss-Prot	P46641	Chloroplast envelope membrane protein	PF03040					GO:0016021	ATCG00530.1		CemA-like proton extrusion protein-related	LOC_Os02g24598.1		chloroplast envelope membrane protein, putative, expressed
GRMZM5G887911	2.37514	-0.0327538	6.65356	0.00989578	0.773521	GRMZM5G887911	no_annotation	no_annotation	no_annotation	no_annotation	PF00361	PTHR22773:SF41,PTHR22773				GO:0008137,GO:0055114	ATMG01320.1		NADH dehydrogenase 2B
GRMZM2G025720	-1.34301	1.83064	6.65333	0.00989709	0.773521	GRMZM2G025720	GRMZM2G025720	RefSeq peptide	NP_001140340	hypothetical protein LOC100272388	PF05056						AT3G09110.1		Protein of unknown function (DUF674)	LOC_Os04g50800.1		expressed protein
GRMZM2G034152	-1.21726	2.62758	6.64357	0.00995144	0.775649	GRMZM2G034152	GRMZM2G034152	UniProtKB/Swiss-Prot	O64411	Polyamine oxidase Precursor (EC 1.5.3.14)(EC 1.5.3.15)	PF01593	PTHR10742				GO:0016491,GO:0055114	AT5G13700.1	APAO,ATPAO1,PAO1	polyamine oxidase 1	LOC_Os09g20284.1		amine oxidase, flavin-containing, domain containing protein, expressed
GRMZM2G316740	3.09312	0.968914	6.64139	0.00996362	0.775649	GRMZM2G316740	no_annotation	no_annotation	no_annotation	no_annotation							AT3G24880.1		Helicase/SANT-associated, DNA binding protein
GRMZM5G809869	3.94529	3.40688	6.59056	0.0102521	0.796536	GRMZM5G809869	GRMZM5G809869	UniProtKB/Swiss-Prot	P16037	30S ribosomal protein S2, chloroplastic	PF00318	PTHR12534	KOG0832		K02967	GO:0003735,GO:0006412,GO:0005622,GO:0005840	ATCG00160.1		ribosomal protein S2	LOC_Os10g38278.1		chloroplast 30S ribosomal protein S2, putative, expressed
GRMZM5G875287	1.06214	4.15576	6.58057	0.0103098	0.799444	GRMZM5G875287	GRMZM5G875287	UniProtKB/Swiss-Prot	P17344	ATP synthase subunit a, chloroplastic (F-ATPase subunit IV)(ATP synthase F0 sector subunit a)	PF00119	PTHR11410	KOG4665	3.6.3.14	K02108	GO:0015078,GO:0015986,GO:0045263	ATCG00150.1		ATPase, F0 complex, subunit A protein	LOC_Os10g38276.1		chloroplast ATP synthase a chain precursor, putative, expressed
GRMZM2G402936	-1.48456	1.40555	6.56215	0.010417	0.801497	GRMZM2G402936	no_annotation	no_annotation	no_annotation	no_annotation	PF00504	PTHR21649					AT2G34420.1	LHB1B2,LHCB1.5	photosystem II light harvesting complex gene B1B2	LOC_Os09g17740.1		chlorophyll A-B binding protein, putative, expressed
GRMZM2G113078	-1.91984	0.0677146	6.55678	0.0104485	0.801497	GRMZM2G113078	no_annotation	no_annotation	no_annotation	no_annotation	PF00847	PTHR11795,PTHR11795:SF332				GO:0003700,GO:0006355	AT3G54320.1	ASML1,ATWRI1,WRI,WRI1	Integrase-type DNA-binding superfamily protein	LOC_Os05g45954.1		AP2 domain containing protein, expressed
GRMZM2G107756	2.43614	-0.483822	6.55525	0.0104575	0.801497	GRMZM2G107756	no_annotation	no_annotation	no_annotation	no_annotation	PF00244	PTHR18860	KOG0841				AT3G02520.1	GF14 NU,GRF7	general regulatory factor 7	LOC_Os08g33370.1		14-3-3 protein, putative, expressed
GRMZM2G011526	-0.667856	5.70942	6.55514	0.0104582	0.801497	GRMZM2G011526	no_annotation	no_annotation	no_annotation	no_annotation	PF11721,PF07714	PTHR24420,PTHR24420:SF433	KOG1187			GO:0004672,GO:0006468	AT1G07650.2		Leucine-rich repeat transmembrane protein kinase	LOC_Os09g17630.1		receptor-like protein kinase 2, putative, expressed
AC149829.2_FG004	-3.58542	-2.48757	6.55152	0.0104795	0.801497	AC149829.2_FG004	AC149829.2_FG004	RefSeq peptide	NP_001151208	LOC100284841	PF00010	PTHR12565,PTHR12565:SF8				GO:0046983	AT3G28857.1		basic helix-loop-helix (bHLH) DNA-binding family protein	LOC_Os10g26410.1		bHLH family protein, putative, expressed
GRMZM2G129140	-3.58542	-2.48757	6.55152	0.0104795	0.801497	GRMZM2G129140	no_annotation	no_annotation	no_annotation	no_annotation	PF05678						AT2G22880.1		VQ motif-containing protein	LOC_Os03g47280.1		VQ domain containing protein, putative, expressed
GRMZM2G137974	8.13718	-0.11723	6.54864	0.0104964	0.801497	GRMZM2G137974	GRMZM2G137974	RefSeq peptide	NP_001167819	hypothetical protein LOC100381518							AT2G47820.1			LOC_Os03g22560.1		MYB family transcription factor, putative, expressed
GRMZM2G347047	5.76975	-2.03764	6.54825	0.0104987	0.801497	GRMZM2G347047	GRMZM2G347047	RefSeq peptide	NP_001170479	CDPK protein	PF00069,PF00036	PTHR24349,PTHR24349:SF13	KOG0032			GO:0005509,GO:0004672,GO:0005524,GO:0006468	AT4G35310.1	ATCPK5,CPK5	calmodulin-domain protein kinase 5	LOC_Os02g58520.1		CAMK_CAMK_like.16 - CAMK includes calcium/calmodulin depedent protein kinases, expressed
GRMZM2G104032	-2.707	-1.77019	6.51979	0.0106681	0.812855	GRMZM2G104032	no_annotation	no_annotation	no_annotation	no_annotation	PF03254					GO:0008107,GO:0042546,GO:0016020	AT1G14100.1	FUT8	fucosyltransferase 8	LOC_Os08g24750.1		xyloglucan fucosyltransferase, putative, expressed
GRMZM2G701564	3.65515	-0.363888	6.51236	0.0107127	0.814683	GRMZM2G701564	no_annotation	no_annotation	no_annotation	no_annotation
GRMZM2G044137	-0.611199	6.54832	6.48233	0.0108952	0.825734	GRMZM2G044137	GRMZM2G044137	RefSeq peptide	NP_001152131	LOC100285769	PF01248	PTHR11449	KOG2988				AT3G18740.1		Ribosomal protein L7Ae/L30e/S12e/Gadd45 family protein	LOC_Os05g41110.2		ribosomal protein L7Ae, putative, expressed
GRMZM2G461159	-0.756173	6.4193	6.48157	0.0108999	0.825734	GRMZM2G461159	GRMZM2G461159	RefSeq peptide	NP_001149266	LOC100282888	PF01536	PTHR11570	KOG0788	4.1.1.50	K01611	GO:0004014,GO:0006597,GO:0008295	AT3G02470.1	SAMDC	S-adenosylmethionine decarboxylase	LOC_Os09g25620.1		CPuORF8 - conserved peptide uORF-containing transcript, expressed
GRMZM2G031963	-0.760121	4.51167	6.46539	0.0109995	0.831688	GRMZM2G031963	no_annotation	no_annotation	no_annotation	no_annotation	PF03106					GO:0003700,GO:0043565,GO:0006355	AT5G56270.1	ATWRKY2,WRKY2	WRKY DNA-binding protein 2	LOC_Os04g39570.1		WRKY35, expressed
GRMZM2G042865	-2.04996	-0.798359	6.44977	0.0110967	0.83708	GRMZM2G042865	GRMZM2G042865	RefSeq peptide	NP_001130895	hypothetical protein LOC100191999	PF00201	PTHR11926,PTHR11926:SF15	KOG1192			GO:0016758,GO:0008152	AT2G36800.1	DOGT1,UGT73C5	don-glucosyltransferase 1	LOC_Os05g42020.1		UDP-glucoronosyl and UDP-glucosyl transferase domain containing protein, expressed
GRMZM2G335358	6.46383	-1.56145	6.44381	0.011134	0.83708	GRMZM2G335358	no_annotation	no_annotation	no_annotation	no_annotation	PF06640									LOC_Os03g19120.1		MYB family transcription factor, putative, expressed
GRMZM2G056424	5.47569	-2.21275	6.43978	0.0111592	0.83708	GRMZM2G056424	GRMZM2G056424	RefSeq peptide	NP_001148428	photosystem II 11 kD protein					K08902		AT1G03600.1	PSB27	photosystem II family protein	LOC_Os03g21560.1		photosystem II 11 kD protein, putative, expressed
GRMZM5G877173	5.47569	-2.21275	6.43978	0.0111592	0.83708	GRMZM5G877173	GRMZM5G877173	UniProtKB/Swiss-Prot	P46666	Putative uncharacterized protein ycf15 (ORF 99)
GRMZM2G095646	-2.5369	-0.872556	6.43585	0.0111839	0.83708	GRMZM2G095646	no_annotation	no_annotation	no_annotation	no_annotation	PF01535	PTHR24015,PTHR24015:SF176					AT1G13410.1		Tetratricopeptide repeat (TPR)-like superfamily protein	LOC_Os07g15640.1		CRR4, putative, expressed
GRMZM5G867445	6.9748	-1.15693	6.4336	0.0111981	0.83708	GRMZM5G867445	GRMZM5G867445	RefSeq peptide	YP_588393	hypothetical protein ZeamMp144
GRMZM2G416667	-0.739742	4.7601	6.42609	0.0112456	0.837796	GRMZM2G416667	GRMZM2G416667	RefSeq peptide	NP_001168243	hypothetical protein LOC100382006	PF00962	PTHR11359	KOG1096			GO:0019239,GO:0009168	AT2G38280.1	ATAMPD,FAC1	AMP deaminase, putative / myoadenylate deaminase, putative	LOC_Os07g49270.1		AMP deaminase, putative, expressed
GRMZM2G145972	-0.913706	4.42411	6.42537	0.0112501	0.837796	GRMZM2G145972	GRMZM2G145972	RefSeq peptide	NP_001143083	hypothetical protein LOC100275557		PTHR22915,PTHR22915:SF4					AT4G05020.2	NDB2	NAD(P)H dehydrogenase B2	LOC_Os08g04630.1		external NADH-ubiquinone oxidoreductase 1, mitochondrial precursor, putative, expressed
GRMZM2G129929	-3.07459	-2.2037	6.41607	0.0113092	0.840609	GRMZM2G129929	GRMZM2G129929	RefSeq peptide	NP_001143875	hypothetical protein LOC100276676
GRMZM2G386209	-1.31704	1.99475	6.40574	0.0113752	0.843924	GRMZM2G386209	GRMZM2G386209	UniProtKB/TrEMBL	B6UA62	Membrane protein	PF04526	PTHR23130,PTHR23130:SF18					AT5G35735.1		Auxin-responsive family protein	LOC_Os08g41280.1		membrane protein, putative, expressed
GRMZM2G073079	-1.28119	2.03607	6.39503	0.011444	0.846224	GRMZM2G073079	GRMZM2G073079	UniProtKB/TrEMBL	C0HFX4	Putative uncharacterized protein	PF01738	PTHR17630,PTHR17630:SF19				GO:0016787	AT3G23570.1		alpha/beta-Hydrolases superfamily protein	LOC_Os05g33200.1		endo-1,3;1,4-beta-D-glucanase precursor, putative, expressed
GRMZM2G523971	7.96428	-0.279586	6.39425	0.0114491	0.846224	GRMZM2G523971	GRMZM2G523971	RefSeq peptide	YP_588407	hypothetical protein ZeamMp162
GRMZM2G076946	1.63956	2.2143	6.36319	0.0116512	0.859552	GRMZM2G076946	GRMZM2G076946	RefSeq peptide	NP_001127755	dhurrinase-like B-glucosidase	PF00232	PTHR10353	KOG0626	3.2.1.21	K01188	GO:0004553,GO:0005975	AT2G44450.1	BGLU15	beta glucosidase 15	LOC_Os04g39880.1		Os4bglu12 - beta-glucosidase, exo-beta-glucanase, expressed
GRMZM2G093446	5.49324	-2.20777	6.35707	0.0116914	0.85977	GRMZM2G093446	GRMZM2G093446	RefSeq peptide	NP_001145255	hypothetical protein LOC100278543		PTHR21521					AT3G12210.2		DNA binding	LOC_Os03g51880.1		GA15368-PA, putative, expressed
GRMZM2G488067	3.29071	-1.40502	6.35382	0.0117129	0.85977	GRMZM2G488067	no_annotation	no_annotation	no_annotation	no_annotation
GRMZM5G805940	-3.54468	-2.48238	6.35183	0.011726	0.85977	GRMZM5G805940	GRMZM5G805940	RefSeq peptide	YP_588407	hypothetical protein ZeamMp162
GRMZM2G085711	3.26449	-1.43907	6.34758	0.0117542	0.85977	GRMZM2G085711	GRMZM2G085711	RefSeq peptide	NP_001167731	hypothetical protein LOC100381419	PF01150	PTHR11782:SF8,PTHR11782	KOG1385			GO:0016787	AT5G18280.1	APY2,ATAPY2	apyrase 2	LOC_Os12g02980.1		nucleoside-triphosphatase, putative, expressed
GRMZM2G041262	5.64712	-2.11796	6.34624	0.011763	0.85977	GRMZM2G041262	no_annotation	no_annotation	no_annotation	no_annotation	PF06813	PTHR21576,PTHR21576:SF16					AT3G01930.2		Major facilitator superfamily protein	LOC_Os08g42010.1		nodulin, putative, expressed
GRMZM2G111136	1.25418	3.35154	6.33197	0.0118581	0.865112	GRMZM2G111136	GRMZM2G111136	RefSeq peptide	NP_001106077	SBP-domain protein1	PF03110					GO:0003677,GO:0005634	AT1G02065.1	SPL8	squamosa promoter binding protein-like 8	LOC_Os02g08070.1		OsSPL5 - SBP-box gene family member, expressed
GRMZM2G173103	5.45876	-2.21772	6.3163	0.0119633	0.869616	GRMZM2G173103	GRMZM2G173103	RefSeq peptide	NP_001152522	plastocyanin-like domain containing protein	PF02298					GO:0005507,GO:0009055	AT1G08500.1	AtENODL18,ENODL18	early nodulin-like protein 18	LOC_Os11g29910.1		plastocyanin-like domain containing protein, putative, expressed
GRMZM2G070442	0.66133	6.15297	6.31622	0.0119639	0.869616	GRMZM2G070442	GRMZM2G070442	RefSeq peptide	NP_001143874	hypothetical protein LOC100276675	PF06136						AT5G10150.1		Domain of unknown function (DUF966)	LOC_Os03g09200.1		domain of unknown function DUF966 domain containing protein, expressed
GRMZM2G166218	-0.717726	4.70507	6.30973	0.0120077	0.871016	GRMZM2G166218	GRMZM2G166218	RefSeq peptide	NP_001145316	hypothetical protein LOC100278630	PF01190						AT5G15780.1		Pollen Ole e 1 allergen and extensin family protein	LOC_Os10g13850.1		POEI17 - Pollen Ole e I allergen and extensin family protein precursor, expressed
GRMZM5G811567	1.41839	2.0549	6.30685	0.0120273	0.871016	GRMZM5G811567	no_annotation	no_annotation	no_annotation	no_annotation	PF00270	PTHR24031,PTHR24031:SF21	KOG0331			GO:0003676,GO:0005524,GO:0008026	AT3G09720.1		P-loop containing nucleoside triphosphate hydrolases superfamily protein
GRMZM5G800980	0.790341	5.10877	6.30338	0.0120508	0.871123	GRMZM5G800980	GRMZM5G800980	UniProtKB/Swiss-Prot	P06670	NAD(P)H-quinone oxidoreductase subunit K, chloroplastic (EC 1.6.5.-)(NAD(P)H dehydrogenase subunit K)(NADH-plastoquinone oxidoreductase subunit K)	PF01058	PTHR11995:SF5,PTHR11995	KOG1687	1.6.5.3	K05582	GO:0051536,GO:0055114	ATCG00430.1		photosystem II reaction center protein G	LOC_Os01g58022.1		NADPH-dependent oxidoreductase, putative, expressed
GRMZM2G157505	2.91092	-0.930341	6.29304	0.0121213	0.872684	GRMZM2G157505	GRMZM2G157505	RefSeq peptide	NP_001152610	EGG APPARATUS-1 protein										LOC_Os07g41410.1		EGG APPARATUS-1, putative, expressed
GRMZM2G380377	-3.00459	0.629786	6.28972	0.012144	0.872684	GRMZM2G380377	GRMZM2G380377	RefSeq peptide	NP_001170481	DRE-binding protein 4	PF00847					GO:0003700,GO:0006355	AT4G25480.1	ATCBF3,CBF3,DREB1A	dehydration response element B1A	LOC_Os06g03670.1		dehydration-responsive element-binding protein, putative, expressed
GRMZM2G368663	-1.34176	1.67078	6.28856	0.012152	0.872684	GRMZM2G368663	no_annotation	no_annotation	no_annotation	no_annotation	PF00069,PF01419	PTHR24420	KOG1187			GO:0004672,GO:0005524,GO:0006468	AT4G23130.2	CRK5,RLK6	cysteine-rich RLK (RECEPTOR-like protein kinase) 5	LOC_Os11g39420.1		jacalin-like lectin domain containing protein, expressed
GRMZM2G015859	-1.60906	1.85522	6.28727	0.0121608	0.872684	GRMZM2G015859	no_annotation	no_annotation	no_annotation	no_annotation	PF00467,PF00900	PTHR11581					AT5G58420.1		Ribosomal protein S4 (RPS4A) family protein	LOC_Os01g25610.1		40S ribosomal protein S4, putative, expressed
GRMZM2G080168	2.95758	-0.925627	6.28232	0.0121948	0.872925	GRMZM2G080168	GRMZM2G080168	RefSeq peptide	NP_001136483	hypothetical protein LOC100216597										LOC_Os11g25560.1		BHLH transcription factor, putative, expressed
GRMZM2G342821	-2.49238	-1.64714	6.27844	0.0122216	0.872925	GRMZM2G342821	no_annotation	no_annotation	no_annotation	no_annotation	PF00612	PTHR13140,PTHR13140:SF72				GO:0005515	AT4G14750.1	IQD19	IQ-domain 19	LOC_Os12g41160.1		IQ calmodulin-binding motif family protein, putative, expressed
GRMZM2G036564	-0.939098	4.32646	6.27714	0.0122305	0.872925	GRMZM2G036564	GRMZM2G036564	RefSeq peptide	NP_001168116	hypothetical protein LOC100381858							AT4G11000.1		Ankyrin repeat family protein	LOC_Os06g18900.1		cadmium tolerance factor, putative, expressed
GRMZM2G059562	-2.31666	-1.19482	6.26876	0.0122885	0.875478	GRMZM2G059562	no_annotation	no_annotation	no_annotation	no_annotation	PF03106					GO:0003700,GO:0043565,GO:0006355	AT2G46400.1	ATWRKY46,WRKY46	WRKY DNA-binding protein 46	LOC_Os01g60640.1		WRKY21, expressed
GRMZM2G071021	-0.817801	4.06837	6.24829	0.0124313	0.884056	GRMZM2G071021	GRMZM2G071021	RefSeq peptide	NP_001105046	cytosolic aldehyde dehydrogenase RF2C	PF00171	PTHR11699,PTHR11699:SF46	KOG2450			GO:0016491,GO:0008152,GO:0055114	AT3G24503.1	ALDH1A,ALDH2C4,REF1	aldehyde dehydrogenase 2C4	LOC_Os01g40860.1		aldehyde dehydrogenase, putative, expressed
GRMZM2G137374	5.5545	-2.1425	6.24095	0.0124829	0.884168	GRMZM2G137374	no_annotation	no_annotation	no_annotation	no_annotation	PF00010					GO:0046983	AT1G30670.1		basic helix-loop-helix (bHLH) DNA-binding superfamily protein	LOC_Os12g31430.1		helix-loop-helix DNA-binding domain containing protein, expressed
GRMZM2G027825	-0.844783	5.00088	6.23889	0.0124975	0.884168	GRMZM2G027825	GRMZM2G027825	RefSeq peptide	NP_001159324	hypothetical protein LOC100304417	PF02469	PTHR10900:SF38,PTHR10900					AT5G06390.1	FLA17	FASCICLIN-like arabinogalactan protein 17 precursor	LOC_Os03g57460.1		fasciclin domain containing protein, expressed
GRMZM2G003368	-0.636664	6.53468	6.23554	0.0125211	0.884168	GRMZM2G003368	no_annotation	no_annotation	no_annotation	no_annotation	PF03405					GO:0045300,GO:0006631,GO:0055114	AT3G02610.1		Plant stearoyl-acyl-carrier-protein desaturase family protein	LOC_Os08g09950.1		acyl-desaturase, chloroplast precursor, putative, expressed
GRMZM2G035599	-1.7856	-0.0306045	6.23535	0.0125225	0.884168	GRMZM2G035599	GRMZM2G035599	RefSeq peptide	NP_001149838	ribose-5-phosphate isomerase	PF06026	PTHR11934	KOG3075			GO:0004751,GO:0009052	AT2G01290.1	RPI2	ribose-5-phosphate isomerase 2	LOC_Os04g24140.1		ribose-5-phosphate isomerase A, putative, expressed
GRMZM5G833699	5.67604	2.78914	6.22035	0.012629	0.890096	GRMZM5G833699	GRMZM5G833699	UniProtKB/Swiss-Prot	Q08277	Heat shock protein 82	PF02518,PF00183	PTHR11528	KOG0019		K04079	GO:0005524,GO:0051082,GO:0006457,GO:0006950	AT5G52640.1	ATHS83,AtHsp90-1,ATHSP90.1,HSP81-1,HSP81.1,HSP83,HSP90.1	heat shock protein 90.1	LOC_Os04g01740.1		heat shock protein, putative, expressed
GRMZM2G159200	-1.19126	3.15877	6.21006	0.0127026	0.89369	GRMZM2G159200	no_annotation	no_annotation	no_annotation	no_annotation							AT5G05140.1		Transcription elongation factor (TFIIS) family protein	LOC_Os07g44820.1		expressed protein
GRMZM2G107199	0.699542	5.61942	6.17767	0.0129372	0.907273	GRMZM2G107199	GRMZM2G107199	RefSeq peptide	NP_001136926	hypothetical protein LOC100217085	PF00067	PTHR24286,PTHR24286:SF59	KOG0157			GO:0005506,GO:0016705,GO:0020037,GO:0055114	AT3G50660.1	CLM,CYP90B1,DWF4,PSC1,SAV1,SNP2	Cytochrome P450 superfamily protein	LOC_Os04g39430.1		cytochrome P450, putative, expressed
GRMZM2G315509	-1.5457	1.46565	6.17707	0.0129417	0.907273	GRMZM2G315509	no_annotation	no_annotation	no_annotation	no_annotation										LOC_Os08g10760.1		expressed protein
GRMZM2G148333	-0.77786	5.53422	6.14625	0.0131691	0.920736	GRMZM2G148333	GRMZM2G148333	RefSeq peptide	NP_001149434	ethylene response factor	PF00847					GO:0003700,GO:0006355	AT1G72360.2	HRE1	Integrase-type DNA-binding superfamily protein	LOC_Os09g26420.1		AP2 domain containing protein, expressed
GRMZM2G006952	1.77489	0.869619	6.14474	0.0131804	0.920736	GRMZM2G006952	no_annotation	no_annotation	no_annotation	no_annotation	PF07797						AT1G25370.1		Protein of unknown function (DUF1639)	LOC_Os05g47820.1		expressed protein
GRMZM2G126260	-1.85873	-0.433411	6.11509	0.0134032	0.934539	GRMZM2G126260	GRMZM2G126260	RefSeq peptide	NP_001169667	hypothetical protein LOC100383548	PF03547					GO:0055085,GO:0016021	AT2G01420.2	ATPIN4,PIN4	Auxin efflux carrier family protein	LOC_Os01g45550.2		auxin efflux carrier component, putative, expressed
GRMZM2G129154	-1.40141	1.59071	6.11218	0.0134253	0.934539	GRMZM2G129154	no_annotation	no_annotation	no_annotation	no_annotation	PF03514						AT1G50420.1	SCL-3,SCL3	scarecrow-like 3	LOC_Os01g71970.1		GRAS family transcription factor containing protein, expressed
GRMZM2G057328	-1.17936	2.42443	6.10086	0.0135116	0.937577	GRMZM2G057328	GRMZM2G057328	RefSeq peptide	NP_001151927	dihydroflavonol-4-reductase	PF01370	PTHR10366:SF9,PTHR10366	KOG1502			GO:0003824,GO:0050662,GO:0044237	AT1G15950.1	ATCCR1,CCR1,IRX4	cinnamoyl coa reductase 1	LOC_Os02g08420.1		cinnamoyl CoA reductase, putative, expressed
GRMZM2G061099	-0.591368	6.66986	6.10023	0.0135165	0.937577	GRMZM2G061099	GRMZM2G061099	UniProtKB/TrEMBL	C4JAN2	Putative uncharacterized protein	PF01237	PTHR10972,PTHR10972:SF8	KOG2209				AT4G22540.1	ORP2A	OSBP(oxysterol binding protein)-related protein 2A	LOC_Os10g40590.1		oxysterol-binding protein, putative, expressed
GRMZM2G042639	-2.5178	-0.31034	6.0721	0.0137334	0.949365	GRMZM2G042639	GRMZM2G042639	UniProtKB/Swiss-Prot	P49248	Protein IN2-1		PTHR11260,PTHR11260:SF42	KOG0406				AT3G55040.1	GSTL2	glutathione transferase lambda 2	LOC_Os03g17480.1		IN2-1 protein, putative, expressed
GRMZM2G045678	-0.665088	6.159	6.07195	0.0137345	0.949365	GRMZM2G045678	GRMZM2G045678	RefSeq peptide	NP_001150537	dof domain, zinc finger family protein	PF02701					GO:0003677,GO:0006355	AT5G39660.1	CDF2	cycling DOF factor 2	LOC_Os03g42200.1		dof zinc finger domain containing protein, putative, expressed
GRMZM2G005552	-1.22876	2.23344	6.06519	0.0137872	0.951341	GRMZM2G005552	GRMZM2G005552	RefSeq peptide	NP_001105062	legumin-like protein	PF00190					GO:0045735	AT2G28680.1		RmlC-like cupins superfamily protein	LOC_Os05g02520.1		cupin domain containing protein, expressed
GRMZM2G391794	-1.36071	1.42068	6.04688	0.0139309	0.959579	GRMZM2G391794	no_annotation	no_annotation	no_annotation	no_annotation	PF00069,PF08263	PTHR24420,PTHR24420:SF800	KOG1187			GO:0004672,GO:0005524,GO:0006468	AT1G09970.1	LRR XI-23,RLK7	Leucine-rich receptor-like protein kinase family protein	LOC_Os12g43640.1		receptor-like protein kinase HAIKU2 precursor, putative, expressed
GRMZM2G135013	-1.25364	2.53498	6.0401	0.0139845	0.960116	GRMZM2G135013	GRMZM2G135013	RefSeq peptide	NP_001140944	hypothetical protein LOC100273022	PF00069	PTHR24420:SF442,PTHR24420	KOG1187			GO:0004672,GO:0005524,GO:0006468	AT2G19130.1		S-locus lectin protein kinase family protein	LOC_Os04g01310.1		serine/threonine-protein kinase receptor precursor, putative, expressed
GRMZM2G031125	-2.41492	-1.2804	6.0369	0.0140099	0.960116	GRMZM2G031125	GRMZM2G031125	RefSeq peptide	NP_001142354	hypothetical protein LOC100274525	PF00067	PTHR24282:SF174,PTHR24282	KOG0157			GO:0005506,GO:0016705,GO:0020037,GO:0055114	AT5G24910.1	CYP714A1	cytochrome P450, family 714, subfamily A, polypeptide 1	LOC_Os07g48330.1		cytochrome P450, putative, expressed
GRMZM2G152975	-1.55739	0.936934	6.03667	0.0140117	0.960116	GRMZM2G152975	GRMZM2G152975	RefSeq peptide	NP_001169684	hypothetical protein LOC100383565	PF00107,PF08240	PTHR11695,PTHR11695:SF309	KOG0022	1.1.1.1	K00001	GO:0008270,GO:0016491,GO:0055114	AT1G64710.1		GroES-like zinc-binding dehydrogenase family protein	LOC_Os10g07229.1		dehydrogenase, putative, expressed
GRMZM2G174888	2.74924	0.534513	6.02458	0.014108	0.965038	GRMZM2G174888	GRMZM2G174888	RefSeq peptide	NP_001132108	hypothetical protein LOC100193524							AT2G36840.1		ACT-like superfamily protein	LOC_Os09g39740.3		ACT domain containing protein, expressed
GRMZM2G058070	7.60907	-0.607031	6.02089	0.0141375	0.965386	GRMZM2G058070	GRMZM2G058070	UniProtKB/Swiss-Prot	Q41048	Oxygen-evolving enhancer protein 3-1, chloroplastic Precursor (OEE3)(16 kDa subunit of oxygen evolving system of photosystem II)(OEC 16 kDa subunit)	PF05757					GO:0005509,GO:0015979,GO:0009523,GO:0009654,GO:0019898	AT4G05180.1	PSBQ,PSBQ-2,PSII-Q	photosystem II subunit Q-2	LOC_Os07g36080.1		oxygen evolving enhancer protein 3 domain containing protein, expressed
GRMZM2G347280	-1.33176	1.55339	6.01237	0.014206	0.968385	GRMZM2G347280	GRMZM2G347280	RefSeq peptide	NP_001142999	hypothetical protein LOC100275460	PF02358	PTHR10788				GO:0003824,GO:0005992	AT4G39770.1		Haloacid dehalogenase-like hydrolase (HAD) superfamily protein	LOC_Os08g31630.1		uncharacterized glycosyl hydrolase Rv2006/MT2062, putative, expressed
EF517601.1_FG016	-0.594639	6.96825	6.00745	0.0142456	0.969415	EF517601.1_FG016	EF517601.1_FG016	UniProtKB/Swiss-Prot	P32439	MFS18 protein Precursor										LOC_Os01g14850.1		MFS18 protein precursor, putative, expressed
GRMZM5G886006	2.1824	0.183385	5.99696	0.0143305	0.973514	GRMZM5G886006	GRMZM5G886006	RefSeq peptide	NP_001169787	hypothetical protein LOC100383675
GRMZM2G347541	-0.692505	6.53666	5.9735	0.0145224	0.984855	GRMZM2G347541	GRMZM2G347541	RefSeq peptide	NP_001169650	hypothetical protein LOC100383531							AT3G52850.1	ATELP,ATELP1,ATVSR1,BP-80,BP80,BP80-1;1,BP80B,GFS1,VSR1,VSR1;1	vacuolar sorting receptor homolog 1	LOC_Os12g02390.1		vacuolar-sorting receptor precursor, putative, expressed
GRMZM2G088819	-2.98393	-1.52341	5.96854	0.0145633	0.985934	GRMZM2G088819	GRMZM2G088819	RefSeq peptide	NP_001151198	LOC100284831	PF00036	PTHR10891:SF137,PTHR10891	KOG4065		K13448	GO:0005509	AT3G29000.1		Calcium-binding EF-hand family protein	LOC_Os09g24580.1		EF hand family protein, putative, expressed
GRMZM2G101958	-1.14115	2.51964	5.95314	0.0146911	0.990053	GRMZM2G101958	GRMZM2G101958	UniProtKB/Swiss-Prot	P19656	Non-specific lipid-transfer protein Precursor (LTP)(Phospholipid transfer protein)(PLTP)(Allergen Zea m 14)	PF00234						AT2G38540.1	ATLTP1,LP1,LTP1	lipid transfer protein 1	LOC_Os11g02369.1		LTPL7 - Protease inhibitor/seed storage/LTP family protein precursor, expressed
GRMZM2G049211	-1.34116	5.80548	5.9526	0.0146956	0.990053	GRMZM2G049211	no_annotation	no_annotation	no_annotation	no_annotation		PTHR22765,PTHR22765:SF6					AT3G52850.1	ATELP,ATELP1,ATVSR1,BP-80,BP80,BP80-1;1,BP80B,GFS1,VSR1,VSR1;1	vacuolar sorting receptor homolog 1	LOC_Os07g48229.1		vacuolar-sorting receptor precursor, putative, expressed
AC203834.4_FG004	5.34942	-2.29772	5.94553	0.0147546	0.990053	AC203834.4_FG004	no_annotation	no_annotation	no_annotation	no_annotation
GRMZM2G347994	5.34942	-2.29772	5.94553	0.0147546	0.990053	GRMZM2G347994	no_annotation	no_annotation	no_annotation	no_annotation	PF08555	PTHR13282	KOG3410				AT1G16810.1			LOC_Os02g49530.1		AGAP000425-PA, putative, expressed
GRMZM5G834040	5.34942	-2.29772	5.94553	0.0147546	0.990053	GRMZM5G834040	no_annotation	no_annotation	no_annotation	no_annotation							AT3G50780.1			LOC_Os07g03150.1		H-BTB5 - Bric-a-Brac, Tramtrack, Broad Complex BTB domain with H family conserved sequence, expressed
GRMZM2G404191	-2.20546	-1.29139	5.94314	0.0147747	0.990053	GRMZM2G404191	no_annotation	no_annotation	no_annotation	no_annotation		PTHR23172					AT4G12780.2		Chaperone DnaJ-domain superfamily protein	LOC_Os01g68310.1		sas10/Utp3 family protein, expressed
AC233871.1_FG008	-2.87552	3.68152	5.93293	0.0148606	0.99401	AC233871.1_FG008	no_annotation	no_annotation	no_annotation	no_annotation	PF00642	PTHR14493				GO:0046872	AT5G12850.1		CCCH-type zinc finger protein with ARM repeat domain	LOC_Os07g38090.1		zinc finger family protein, putative, expressed
GRMZM2G139878	-1.40084	2.76295	5.93014	0.0148841	0.99401	GRMZM2G139878	GRMZM2G139878	RefSeq peptide	NP_001144472	GS3-like protein							AT5G20635.1
GRMZM2G094077	5.33168	-2.30276	5.91366	0.0150239	0.998281	GRMZM2G094077	no_annotation	no_annotation	no_annotation	no_annotation		PTHR24115:SF245,PTHR24115					AT1G59540.1	ZCF125	P-loop containing nucleoside triphosphate hydrolases superfamily protein	LOC_Os11g35090.1		kinesin motor domain containing protein, putative, expressed
GRMZM2G096331	5.33168	-2.30276	5.91366	0.0150239	0.998281	GRMZM2G096331	no_annotation	no_annotation	no_annotation	no_annotation	PF00560,PF08263	PTHR24420,PTHR24420:SF673				GO:0005515	AT1G74180.1	AtRLP14,RLP14	receptor like protein 14	LOC_Os04g55420.1		leucine-rich repeat family protein, putative, expressed
GRMZM2G111909	5.33168	-2.30276	5.91366	0.0150239	0.998281	GRMZM2G111909	no_annotation	no_annotation	no_annotation	no_annotation	PF00670,PF05221	PTHR23420				GO:0004013,GO:0006730	AT4G13940.3	ATSAHH1,EMB1395,HOG1,MEE58,SAHH1	S-adenosyl-L-homocysteine hydrolase	LOC_Os11g26850.2		erythronate-4-phosphate dehydrogenase, putative, expressed
GRMZM2G026676	2.35869	-0.562483	5.9044	0.0151031	0.998282	GRMZM2G026676	no_annotation	no_annotation	no_annotation	no_annotation
GRMZM2G132093	5.67252	-2.11302	5.90081	0.0151339	0.998282	GRMZM2G132093	GRMZM2G132093	UniProtKB/Swiss-Prot	P46420	Glutathione S-transferase 4 (EC 2.5.1.18)(GST-IV)(GST-27)(GST class-phi member 4)	PF00043	PTHR11260,PTHR11260:SF55					AT3G62760.1	ATGSTF13	Glutathione S-transferase family protein	LOC_Os01g27210.1		glutathione S-transferase, putative, expressed
GRMZM2G149952	-0.70033	5.0381	5.89442	0.0151889	0.998282	GRMZM2G149952	GRMZM2G149952	UniProtKB/TrEMBL	C0P6J3	Putative uncharacterized protein	PF01747	PTHR24799:SF2,PTHR24799	KOG0636	2.7.1.25,2.7.7.4	K13811	GO:0004781	AT4G14680.1	APS3	Pseudouridine synthase/archaeosine transglycosylase-like family protein	LOC_Os03g53230.1		bifunctional 3-phosphoadenosine 5-phosphosulfate synthetase, putative, expressed
GRMZM2G149756	-1.673	0.181264	5.89275	0.0152034	0.998282	GRMZM2G149756	no_annotation	no_annotation	no_annotation	no_annotation	PF00847					GO:0003700,GO:0006355	AT5G61890.1		Integrase-type DNA-binding superfamily protein	LOC_Os01g64790.1		AP2 domain containing protein, expressed
GRMZM2G309655	2.68395	-0.663674	5.89258	0.0152048	0.998282	GRMZM2G309655	no_annotation	no_annotation	no_annotation	no_annotation	PF03087						AT1G76240.1		Arabidopsis protein of unknown function (DUF241)	LOC_Os10g39660.1		expressed protein
GRMZM2G156739	2.49203	-0.792207	5.89176	0.0152119	0.998282	GRMZM2G156739	no_annotation	no_annotation	no_annotation	no_annotation	PF00106	PTHR24322	KOG0725			GO:0016491,GO:0008152	AT2G47140.1		NAD(P)-binding Rossmann-fold superfamily protein	LOC_Os03g61740.1		sex determination protein tasselseed-2, putative, expressed
GRMZM2G039477	-1.59343	1.06391	5.89065	0.0152215	0.998282	GRMZM2G039477	GRMZM2G039477	RefSeq peptide	NP_001152906	hypothetical protein LOC100275046
GRMZM2G325462	-2.34906	-1.53789	5.8901	0.0152263	0.998282	GRMZM2G325462	GRMZM2G325462	RefSeq peptide	NP_001159073	hypothetical protein LOC100304120										LOC_Os03g03520.1		expressed protein
GRMZM2G040369	0.741369	8.51601	5.8694	0.0154063	1	GRMZM2G040369	GRMZM2G040369	RefSeq peptide	NP_001151465	LOC100285098	PF03144,PF00679,PF03764,PF00009	PTHR23115,PTHR23115:SF4	KOG0469	3.6.5.3	K03234	GO:0003924,GO:0005525	AT1G56070.1	LOS1	Ribosomal protein S5/Elongation factor G/III/V family protein	LOC_Os02g32030.1		elongation factor, putative, expressed
GRMZM2G079807	1.15254	3.06114	5.86888	0.0154109	1	GRMZM2G079807	GRMZM2G079807	RefSeq peptide	NP_001142425	hypothetical protein LOC100274601	PF00929	PTHR12801,PTHR12801:SF3	KOG2249				AT5G40310.1		Exonuclease family protein	LOC_Os01g01770.1		ZOS1-01 - C2H2 zinc finger protein, expressed
GRMZM2G099980	-0.632881	6.40255	5.86797	0.0154189	1	GRMZM2G099980	GRMZM2G099980	RefSeq peptide	NP_001141967	hypothetical protein LOC100274116		PTHR15431,PTHR15431:SF6					AT3G55000.1	TON1,TON1A	tonneau family protein	LOC_Os11g01170.1		tonneau 1b, putative, expressed
GRMZM2G152908	-0.578763	9.57242	5.86451	0.0154491	1	GRMZM2G152908	GRMZM2G152908	UniProtKB/Swiss-Prot	P49036	Sucrose synthase 2 (EC 2.4.1.13)(Sucrose-UDP glucosyltransferase 2)	PF00862	PTHR12526,PTHR12526:SF27				GO:0005985	AT3G43190.1	ATSUS4,SUS4	sucrose synthase 4	LOC_Os03g28330.1		sucrose synthase, putative, expressed
GRMZM2G029400	-0.989372	3.29525	5.85003	0.0155767	1	GRMZM2G029400	GRMZM2G029400	RefSeq peptide	NP_001141565	hypothetical protein LOC100273681	PF00657	PTHR22835,PTHR22835:SF39				GO:0016788,GO:0006629	AT5G45910.1		GDSL-like Lipase/Acylhydrolase superfamily protein	LOC_Os06g06290.1		GDSL-like lipase/acylhydrolase, putative, expressed
GRMZM2G132212	-2.59282	-1.83491	5.84902	0.0155857	1	GRMZM2G132212	no_annotation	no_annotation	no_annotation	no_annotation	PF00069,PF00560,PF08263	PTHR24420,PTHR24420:SF789	KOG1187			GO:0004672,GO:0005524,GO:0006468,GO:0005515	AT5G25930.1		Protein kinase family protein with leucine-rich repeat domain	LOC_Os05g44770.1		receptor-like protein kinase 5 precursor, putative, expressed
GRMZM2G511859	6.03573	-1.87927	5.82719	0.0157803	1	GRMZM2G511859	no_annotation	no_annotation	no_annotation	no_annotation
GRMZM2G039399	-2.39501	-1.47617	5.82428	0.0158064	1	GRMZM2G039399	no_annotation	no_annotation	no_annotation	no_annotation	PF05097									LOC_Os04g35390.1		expressed protein
GRMZM2G468648	1.98647	0.027894	5.81311	0.0159072	1	GRMZM2G468648	no_annotation	no_annotation	no_annotation	no_annotation
GRMZM2G022915	-0.856301	3.76498	5.81036	0.015932	1	GRMZM2G022915	no_annotation	no_annotation	no_annotation	no_annotation	PF00023,PF00027,PF11834,PF00520	PTHR10217:SF6,PTHR10217	KOG4412			GO:0005515,GO:0005216,GO:0006811,GO:0055085,GO:0016020	AT2G26650.1	AKT1,ATAKT1,KT1	K+ transporter 1	LOC_Os01g45990.1		potassium channel AKT1, putative, expressed
GRMZM5G871018	-0.707804	4.50005	5.80683	0.0159641	1	GRMZM5G871018	no_annotation	no_annotation	no_annotation	no_annotation
GRMZM2G052581	-0.676591	5.25412	5.8054	0.015977	1	GRMZM2G052581	GRMZM2G052581	RefSeq peptide	NP_001141583	hypothetical protein LOC100273699		PTHR10848					AT5G02820.1	BIN5,RHL2	Spo11/DNA topoisomerase VI, subunit A protein	LOC_Os03g17610.1		OsTOP6A3 - Topoisomerase 6 subunit A homolog 3, expressed
GRMZM2G019806	5.3696	-2.29267	5.78635	0.0161511	1	GRMZM2G019806	GRMZM2G019806	RefSeq peptide	NP_001132631	hypothetical protein LOC100194106	PF00010	PTHR12565				GO:0046983	AT4G37850.1		basic helix-loop-helix (bHLH) DNA-binding superfamily protein	LOC_Os03g51580.1		helix-loop-helix DNA-binding domain containing protein, expressed
GRMZM2G149452	5.3696	-2.29267	5.78635	0.0161511	1	GRMZM2G149452	no_annotation	no_annotation	no_annotation	no_annotation	PF00892					GO:0016020	AT2G37460.1		nodulin MtN21 /EamA-like transporter family protein	LOC_Os02g52930.1		integral membrane protein DUF6 containing protein, expressed
GRMZM2G455306	5.3696	-2.29267	5.78635	0.0161511	1	GRMZM2G455306	no_annotation	no_annotation	no_annotation	no_annotation	PF01370	PTHR10366,PTHR10366:SF42	KOG1371			GO:0003824,GO:0050662,GO:0044237	AT4G30440.1	GAE1	UDP-D-glucuronate 4-epimerase 1	LOC_Os02g54890.1		UDP-glucuronate 4-epimerase, putative, expressed
GRMZM2G007249	0.732737	5.19905	5.78191	0.0161919	1	GRMZM2G007249	GRMZM2G007249	RefSeq peptide	NP_001168580	hypothetical protein LOC100382364	PF03171	PTHR10209,PTHR10209:SF55	KOG0143			GO:0016491,GO:0016706,GO:0055114	AT1G05010.1	ACO4,EAT1,EFE	ethylene-forming enzyme	LOC_Os09g27820.1		1-aminocyclopropane-1-carboxylate oxidase protein, putative, expressed
GRMZM2G133055	-1.33656	1.46798	5.77446	0.0162607	1	GRMZM2G133055	GRMZM2G133055	RefSeq peptide	NP_001145664	hypothetical protein LOC100279161
GRMZM2G067122	-0.878181	4.37117	5.75231	0.016467	1	GRMZM2G067122	GRMZM2G067122	RefSeq peptide	NP_001144777	hypothetical protein LOC100277843		PTHR23083,PTHR23083:SF103					AT1G07280.1		Tetratricopeptide repeat (TPR)-like superfamily protein	LOC_Os05g37520.1		expressed protein
GRMZM2G151257	-2.37622	-0.989833	5.7508	0.0164811	1	GRMZM2G151257	GRMZM2G151257	RefSeq peptide	NP_001151436	endoglucanase 1	PF00759	PTHR22298				GO:0004553,GO:0005975	AT2G32990.1	AtGH9B8,GH9B8	glycosyl hydrolase 9B8	LOC_Os02g50490.1		endoglucanase, putative, expressed
GRMZM2G024345	-1.85344	-0.512375	5.74836	0.0165041	1	GRMZM2G024345	GRMZM2G024345	RefSeq peptide	NP_001145488	hypothetical protein LOC100278884
GRMZM2G149132	-0.685689	4.83652	5.74077	0.0165755	1	GRMZM2G149132	GRMZM2G149132	UniProtKB/TrEMBL	C4JAG1	Putative uncharacterized protein	PF00481	PTHR13832,PTHR13832:SF92	KOG0698			GO:0003824	AT2G25620.1	AtDBP1,DBP1	DNA-binding protein phosphatase 1	LOC_Os06g08140.1		protein phosphatase 2C, putative, expressed
GRMZM2G579502	-2.70809	-2.04518	5.7309	0.0166689	1	GRMZM2G579502	no_annotation	no_annotation	no_annotation	no_annotation
GRMZM2G438606	3.12813	-1.54217	5.71888	0.0167834	1	GRMZM2G438606	GRMZM2G438606	RefSeq peptide	NP_001146458	hypothetical protein LOC100280045							AT1G54200.1			LOC_Os03g07920.1		expressed protein
GRMZM2G305901	-0.710602	5.11108	5.71062	0.0168626	1	GRMZM2G305901	GRMZM2G305901	UniProtKB/TrEMBL	C0P2K0	Putative uncharacterized protein	PF00097	PTHR14155:SF19,PTHR14155				GO:0046872	AT5G10650.1		RING/U-box superfamily protein	LOC_Os01g06590.1		zinc finger, C3HC4 type domain containing protein, expressed
GRMZM2G177982	5.53991	-2.19779	5.70587	0.0169083	1	GRMZM2G177982	GRMZM2G177982	RefSeq peptide	NP_001141653	hypothetical protein LOC100273778							AT1G19400.1		Erythronate-4-phosphate dehydrogenase family protein	LOC_Os03g12700.1		expressed protein
GRMZM2G366795	5.53991	-2.19779	5.70587	0.0169083	1	GRMZM2G366795	no_annotation	no_annotation	no_annotation	no_annotation	PF03106					GO:0003700,GO:0043565,GO:0006355	AT4G04450.1	AtWRKY42,WRKY42	WRKY family transcription factor	LOC_Os05g49210.1		WRKY43, expressed
GRMZM2G074317	-1.3039	1.76936	5.70162	0.0169492	1	GRMZM2G074317	GRMZM2G074317	RefSeq peptide	NP_001140335	hypothetical protein LOC100272382	PF00027	PTHR24567,PTHR24567:SF7	KOG0498				AT5G15410.2	ATCNGC2,CNGC2,DND1	Cyclic nucleotide-regulated ion channel family protein	LOC_Os03g55100.1		cyclic nucleotide-gated ion channel 2, putative, expressed
GRMZM2G047867	-1.04288	2.90633	5.67445	0.0172137	1	GRMZM2G047867	GRMZM2G047867	RefSeq peptide	NP_001105842	spermidine synthase	PF01564	PTHR11558,PTHR11558:SF11	KOG1562			GO:0003824	AT5G53120.1	ATSPDS3,SPDS3,SPMS	spermidine synthase 3	LOC_Os02g15550.2		spermidine synthase, putative, expressed
GRMZM2G342515	2.05346	-0.286071	5.65947	0.0173613	1	GRMZM2G342515	GRMZM2G342515	UniProtKB/Swiss-Prot	P54348	Histone H2B.5 (H2B)	PF00125	PTHR23428	KOG1744			GO:0003677	AT3G45980.1	H2B,HTB9	Histone superfamily protein	LOC_Os03g17084.1		Core histone H2A/H2B/H3/H4 domain containing protein, putative, expressed
GRMZM2G342685	1.34534	2.82705	5.65922	0.0173639	1	GRMZM2G342685	GRMZM2G342685	RefSeq peptide	NP_001151906	caleosin	PF05042						AT2G33380.1	CLO-3,RD20	Caleosin-related family protein	LOC_Os03g12230.2		caleosin related protein, putative, expressed
GRMZM5G838285	-2.12554	-1.20557	5.65048	0.0174506	1	GRMZM5G838285	no_annotation	no_annotation	no_annotation	no_annotation	PF03055	PTHR10543:SF1,PTHR10543	KOG1285	1.13.11.51	K09840		AT1G78390.1	ATNCED9,NCED9	nine-cis-epoxycarotenoid dioxygenase 9	LOC_Os03g44380.1		9-cis-epoxycarotenoid dioxygenase 1, chloroplast precursor, putative, expressed
GRMZM2G045706	-1.99668	-0.935734	5.62442	0.0177119	1	GRMZM2G045706	GRMZM2G045706	RefSeq peptide	NP_001148278	thiol protease SEN102	PF00112,PF08246	PTHR12411:SF44,PTHR12411	KOG1542			GO:0008234,GO:0006508	AT5G45890.1	SAG12	senescence-associated gene 12	LOC_Os09g38920.1		thiol protease SEN102 precursor, putative, expressed
GRMZM2G125387	-0.785217	3.97829	5.62389	0.0177173	1	GRMZM2G125387	no_annotation	no_annotation	no_annotation	no_annotation	PF02705					GO:0015079,GO:0071805,GO:0016020	AT1G70300.1	KUP6	K+ uptake permease 6	LOC_Os02g49760.3		potassium transporter, putative, expressed
GRMZM2G015024	-1.09619	3.78628	5.61773	0.0177797	1	GRMZM2G015024	GRMZM2G015024	UniProtKB/Swiss-Prot	P06589	50S ribosomal protein L22, chloroplastic	PF00237	PTHR13501			K02890	GO:0003735,GO:0006412,GO:0005840	ATCG00810.1		ribosomal protein L22	LOC_Os08g15268.1		chloroplast 50S ribosomal protein L22, putative, expressed
GRMZM2G450705	-1.51307	0.937633	5.60851	0.0178735	1	GRMZM2G450705	GRMZM2G450705	UniProtKB/Swiss-Prot	P0CD59	NAD(P)H-quinone oxidoreductase subunit 2 B, chloroplastic (EC 1.6.5.-)(NAD(P)H dehydrogenase, subunit 2 B)(NADH-plastoquinone oxidoreductase subunit 2 B)	PF00361	PTHR22773:SF41,PTHR22773				GO:0008137,GO:0055114	ATCG00890.1		NADH-Ubiquinone/plastoquinone (complex I) protein	LOC_Os08g15248.1		NADPH-dependent oxidoreductase, putative, expressed
GRMZM2G104626	-1.68257	-0.1546	5.60356	0.017924	1	GRMZM2G104626	GRMZM2G104626	RefSeq DNA	NM_001158483	senescence-associated protein 15 (LOC100285592), mRNA	PF08392,PF08541					GO:0016747,GO:0006633,GO:0016020,GO:0008610	AT1G01120.1	KCS1	3-ketoacyl-CoA synthase 1	LOC_Os03g14170.1		3-ketoacyl-CoA synthase, putative, expressed
GRMZM5G882427	-1.61321	0.15002	5.58306	0.018135	1	GRMZM5G882427	GRMZM5G882427	RefSeq peptide	NP_001147723	transferase	PF02458					GO:0016747	AT5G61160.1	AACT1	anthocyanin 5-aromatic acyltransferase 1	LOC_Os04g54560.1		transferase family protein, putative, expressed
GRMZM2G093270	-1.26803	1.80523	5.57559	0.0182125	1	GRMZM2G093270	GRMZM2G093270	RefSeq peptide	NP_001145502	hypothetical protein LOC100278906	PF04640						AT4G17900.1		PLATZ transcription factor family protein	LOC_Os10g42410.1		zinc-binding protein, putative, expressed
GRMZM2G359322	-1.47713	1.45565	5.56822	0.0182893	1	GRMZM2G359322	GRMZM2G359322	RefSeq peptide	NP_001151033	EARLY flowering 4 protein	PF07011						AT1G17455.1	ELF4-L4	ELF4-like 4	LOC_Os03g29680.1		EARLY flowering protein, putative, expressed
GRMZM2G018485	-2.90705	-2.29179	5.56657	0.0183065	1	GRMZM2G018485	no_annotation	no_annotation	no_annotation	no_annotation	PF02362					GO:0003677	AT2G46870.1	NGA1	AP2/B3-like transcriptional factor family protein	LOC_Os02g45850.1		B3 DNA binding domain containing protein, expressed
GRMZM2G111216	-2.90705	-2.29179	5.56657	0.0183065	1	GRMZM2G111216	no_annotation	no_annotation	no_annotation	no_annotation	PF01370	PTHR10366,PTHR10366:SF119				GO:0003824,GO:0050662,GO:0044237	AT3G63140.1	CSP41A	chloroplast stem-loop binding protein of 41 kDa	LOC_Os07g11110.1		NAD dependent epimerase/dehydratase family protein, putative, expressed
GRMZM2G433927	-2.90705	-2.29179	5.56657	0.0183065	1	GRMZM2G433927	no_annotation	no_annotation	no_annotation	no_annotation	PF00284,PF00283					GO:0015979,GO:0046872,GO:0009523,GO:0016021	ATCG00580.1		photosystem II reaction center protein E	LOC_Os10g21298.1		cytochrome b559 subunit alpha, putative
GRMZM2G114642	-1.69891	-0.195089	5.55888	0.0183871	1	GRMZM2G114642	GRMZM2G114642	RefSeq peptide	NP_001105247	glossy1	PF04116	PTHR11863:SF22,PTHR11863				GO:0005506,GO:0016491,GO:0006633,GO:0055114	AT5G57800.1	CER3,FLP1,WAX2,YRE	Fatty acid hydroxylase superfamily	LOC_Os09g25850.1		WAX2, putative, expressed
GRMZM2G056407	-1.12039	2.43207	5.55363	0.0184424	1	GRMZM2G056407	GRMZM2G056407	RefSeq peptide	NP_001147454	MYB94		PTHR10641					AT3G28910.1	ATMYB30,MYB30	myb domain protein 30	LOC_Os08g33940.1		MYB family transcription factor, putative, expressed
AC196110.4_FG004	-4.68374	-3.12518	5.54837	0.0184979	1	AC196110.4_FG004	no_annotation	no_annotation	no_annotation	no_annotation
AC200540.3_FG002	-4.68374	-3.12518	5.54837	0.0184979	1	AC200540.3_FG002	no_annotation	no_annotation	no_annotation	no_annotation
AC212979.2_FG006	-4.68374	-3.12518	5.54837	0.0184979	1	AC212979.2_FG006	no_annotation	no_annotation	no_annotation	no_annotation	PF00013	PTHR10288,PTHR10288:SF53				GO:0003723	AT5G46190.1		RNA-binding KH domain-containing protein	LOC_Os10g35220.1		KH domain containing protein, putative, expressed
AC218943.3_FG002	-4.68374	-3.12518	5.54837	0.0184979	1	AC218943.3_FG002	no_annotation	no_annotation	no_annotation	no_annotation
AC220954.3_FG005	-4.68374	-3.12518	5.54837	0.0184979	1	AC220954.3_FG005	no_annotation	no_annotation	no_annotation	no_annotation
GRMZM2G000670	-4.68374	-3.12518	5.54837	0.0184979	1	GRMZM2G000670	no_annotation	no_annotation	no_annotation	no_annotation	PF02458					GO:0016747	AT3G62160.1		HXXXD-type acyl-transferase family protein	LOC_Os05g19910.1		transferase family protein, putative, expressed
GRMZM2G005043	-4.68374	-3.12518	5.54837	0.0184979	1	GRMZM2G005043	no_annotation	no_annotation	no_annotation	no_annotation	PF03151		KOG2234				AT1G28220.1	ATPUP3,PUP3	purine permease 3	LOC_Os03g08880.1		purine permease, putative, expressed
GRMZM2G008252	-4.68374	-3.12518	5.54837	0.0184979	1	GRMZM2G008252	no_annotation	no_annotation	no_annotation	no_annotation							AT1G68680.1			LOC_Os05g08414.2		expressed protein
GRMZM2G011034	-4.68374	-3.12518	5.54837	0.0184979	1	GRMZM2G011034	no_annotation	no_annotation	no_annotation	no_annotation	PF02840	PTHR13007:SF6,PTHR13007				GO:0008380,GO:0005681	AT1G03140.1		splicing factor Prp18 family protein	LOC_Os07g38420.1		pre-mRNA-splicing factor, putative, expressed
GRMZM2G016241	-4.68374	-3.12518	5.54837	0.0184979	1	GRMZM2G016241	GRMZM2G016241	UniProtKB/Swiss-Prot	P50472	Probable glutathione S-transferase BZ2 (EC 2.5.1.18)(Protein bronze-2)		PTHR11260:SF16,PTHR11260	KOG0406				AT1G10370.1	ATGSTU17,ERD9,GST30,GST30B	Glutathione S-transferase family protein	LOC_Os10g25590.1		glutathione S-transferase, putative, expressed
GRMZM2G025175	-4.68374	-3.12518	5.54837	0.0184979	1	GRMZM2G025175	GRMZM2G025175	RefSeq peptide	NP_001131377	hypothetical protein LOC100192702	PF01190						AT1G29140.1		Pollen Ole e 1 allergen and extensin family protein	LOC_Os06g36240.1		POEI21 - Pollen Ole e I allergen and extensin family protein precursor, expressed
GRMZM2G028870	-4.68374	-3.12518	5.54837	0.0184979	1	GRMZM2G028870	no_annotation	no_annotation	no_annotation	no_annotation		PTHR12183:SF2,PTHR12183	KOG4172				AT5G04460.1		RING/U-box superfamily protein	LOC_Os03g01720.1		protein binding protein, putative, expressed
GRMZM2G035170	-4.68374	-3.12518	5.54837	0.0184979	1	GRMZM2G035170	no_annotation	no_annotation	no_annotation	no_annotation	PF00240,PF02179	PTHR12329,PTHR12329:SF8	KOG4361			GO:0005515,GO:0051087	AT5G52060.1	ATBAG1,BAG1	BCL-2-associated athanogene 1	LOC_Os09g35630.1		BAG domain-containing protein, putative, expressed
GRMZM2G044882	-4.68374	-3.12518	5.54837	0.0184979	1	GRMZM2G044882	GRMZM2G044882	RefSeq peptide	NP_001146667	hypothetical protein LOC100280267	PF00657	PTHR22835,PTHR22835:SF39				GO:0016788,GO:0006629	AT5G18430.1		GDSL-like Lipase/Acylhydrolase superfamily protein	LOC_Os02g57110.1		GDSL-like lipase/acylhydrolase, putative, expressed
GRMZM2G060630	-4.68374	-3.12518	5.54837	0.0184979	1	GRMZM2G060630	no_annotation	no_annotation	no_annotation	no_annotation	PF00153	PTHR24089:SF22,PTHR24089	KOG0767				AT5G14040.1	PHT3;1	phosphate transporter 3;1	LOC_Os02g52860.1		phosphate carrier protein, mitochondrial precursor, putative, expressed
GRMZM2G072089	-4.68374	-3.12518	5.54837	0.0184979	1	GRMZM2G072089	GRMZM2G072089	RefSeq peptide	NP_001149783	rho GDP-dissociation inhibitor 1	PF02115	PTHR10980,PTHR10980:SF2	KOG3205			GO:0005094,GO:0005737	AT3G07880.1	SCN1	Immunoglobulin E-set superfamily protein	LOC_Os01g68540.1		rho GDP-dissociation inhibitor 1, putative, expressed
GRMZM2G072890	-4.68374	-3.12518	5.54837	0.0184979	1	GRMZM2G072890	GRMZM2G072890	RefSeq peptide	NP_001147291	late embryogenesis abundant protein	PF03242					GO:0006950	AT4G02380.1	AtLEA5,SAG21	senescence-associated gene 21	LOC_Os01g21250.1		late embryogenesis abundant protein, putative, expressed
GRMZM2G087827	-4.68374	-3.12518	5.54837	0.0184979	1	GRMZM2G087827	GRMZM2G087827	RefSeq peptide	NP_001147763	esterase	PF00657	PTHR22835,PTHR22835:SF39				GO:0016788,GO:0006629	AT1G28640.1		GDSL-like Lipase/Acylhydrolase superfamily protein	LOC_Os10g25400.1		GDSL-like lipase/acylhydrolase, putative, expressed
GRMZM2G111306	-4.68374	-3.12518	5.54837	0.0184979	1	GRMZM2G111306	GRMZM2G111306	UniProtKB/TrEMBL	Q8RUX5	One repeat myb transcriptional factor	PF00249	PTHR25040:SF29,PTHR25040				GO:0003682	AT5G01200.1		Duplicated homeodomain-like superfamily protein	LOC_Os06g07650.1		myb-like DNA-binding domain, SHAQKYF class family protein, expressed
GRMZM2G117872	-4.68374	-3.12518	5.54837	0.0184979	1	GRMZM2G117872	GRMZM2G117872	RefSeq peptide	NP_001169242	hypothetical protein LOC100383100	PF00332	PTHR16631				GO:0004553,GO:0005975	AT3G15800.1		Glycosyl hydrolase superfamily protein	LOC_Os02g10660.1		glycosyl hydrolases family 17, putative, expressed
GRMZM2G120621	-4.68374	-3.12518	5.54837	0.0184979	1	GRMZM2G120621	GRMZM2G120621	RefSeq peptide	NP_001168408	hypothetical protein LOC100382177	PF00067	PTHR25943,PTHR25943:SF170	KOG0156			GO:0005506,GO:0016705,GO:0020037,GO:0055114	AT1G13080.1	CYP71B2	cytochrome P450, family 71, subfamily B, polypeptide 2	LOC_Os03g39650.1		cytochrome P450, putative, expressed
GRMZM2G121160	-4.68374	-3.12518	5.54837	0.0184979	1	GRMZM2G121160	no_annotation	no_annotation	no_annotation	no_annotation										LOC_Os02g38330.1		expressed protein
GRMZM2G135456	-4.68374	-3.12518	5.54837	0.0184979	1	GRMZM2G135456	no_annotation	no_annotation	no_annotation	no_annotation		PTHR23083,PTHR23083:SF141					AT3G51770.2	ATEOL1,ETO1	tetratricopeptide repeat (TPR)-containing protein	LOC_Os03g18360.1		BTBT1 - Bric-a-Brac, Tramtrack, Broad Complex BTB domain with tetratricopeptide repeats, expressed
GRMZM2G135722	-4.68374	-3.12518	5.54837	0.0184979	1	GRMZM2G135722	GRMZM2G135722	RefSeq peptide	NP_001147674	anthocyanidin 3-O-glucosyltransferase	PF00201	PTHR11926,PTHR11926:SF15	KOG1192			GO:0016758,GO:0008152	AT5G49690.1		UDP-Glycosyltransferase superfamily protein	LOC_Os01g64540.1		anthocyanidin 3-O-glucosyltransferase, putative, expressed
GRMZM2G139805	-4.68374	-3.12518	5.54837	0.0184979	1	GRMZM2G139805	GRMZM2G139805	RefSeq peptide	NP_001152474	brain protein 44-like protein	PF03650	PTHR14154,PTHR14154:SF3	KOG1590			GO:0006850,GO:0005743	AT5G20090.1		Uncharacterised protein family (UPF0041)	LOC_Os09g20660.1		UPF0041 domain containing protein, putative, expressed
GRMZM2G145792	-4.68374	-3.12518	5.54837	0.0184979	1	GRMZM2G145792	no_annotation	no_annotation	no_annotation	no_annotation							AT5G03430.1		phosphoadenosine phosphosulfate (PAPS) reductase family protein	LOC_Os01g15490.1		phosphoadenosine phosphosulfate, putative, expressed
GRMZM2G150348	-4.68374	-3.12518	5.54837	0.0184979	1	GRMZM2G150348	no_annotation	no_annotation	no_annotation	no_annotation	PF00505						AT3G51880.2	HMGB1,NFD1	high mobility group B1	LOC_Os06g51220.2		HMG1/2, putative, expressed
GRMZM2G153127	-4.68374	-3.12518	5.54837	0.0184979	1	GRMZM2G153127	no_annotation	no_annotation	no_annotation	no_annotation	PF00400	PTHR22844	KOG0279			GO:0005515	AT3G06880.2		Transducin/WD40 repeat-like superfamily protein	LOC_Os01g12930.1		U-box domain containing protein, expressed
GRMZM2G156336	-4.68374	-3.12518	5.54837	0.0184979	1	GRMZM2G156336	GRMZM2G156336	RefSeq peptide	NP_001152105	F-box domain containing protein										LOC_Os10g04020.1		OsFBX356 - F-box domain containing protein, expressed
GRMZM2G164715	-4.68374	-3.12518	5.54837	0.0184979	1	GRMZM2G164715	GRMZM2G164715	RefSeq peptide	NP_001143774	hypothetical protein LOC100276538	PF03005	PTHR13533,PTHR13533:SF3					AT5G15900.1	TBL19	TRICHOME BIREFRINGENCE-LIKE 19	LOC_Os06g16160.1		expressed protein
GRMZM2G167276	-4.68374	-3.12518	5.54837	0.0184979	1	GRMZM2G167276	no_annotation	no_annotation	no_annotation	no_annotation	PF00069,PF00036	PTHR24349:SF13,PTHR24349	KOG0032	2.7.1.-	K00924	GO:0005509,GO:0004672,GO:0005524,GO:0006468	AT5G19360.1	CPK34	calcium-dependent protein kinase 34	LOC_Os01g59360.1		CAMK_CAMK_like.10 - CAMK includes calcium/calmodulin depedent protein kinases, expressed
GRMZM2G305834	-4.68374	-3.12518	5.54837	0.0184979	1	GRMZM2G305834	GRMZM2G305834	RefSeq peptide	NP_001167659	hypothetical protein LOC100381293							AT3G06890.1			LOC_Os03g22360.1		expressed protein
GRMZM2G339163	-4.68374	-3.12518	5.54837	0.0184979	1	GRMZM2G339163	no_annotation	no_annotation	no_annotation	no_annotation
GRMZM2G376684	-4.68374	-3.12518	5.54837	0.0184979	1	GRMZM2G376684	no_annotation	no_annotation	no_annotation	no_annotation		PTHR10641,PTHR10641:SF30	KOG0048				AT3G11440.1	ATMYB65,MYB65	myb domain protein 65	LOC_Os06g40330.1		MYB family transcription factor, putative, expressed
GRMZM2G399604	-4.68374	-3.12518	5.54837	0.0184979	1	GRMZM2G399604	GRMZM2G399604	RefSeq DNA	NM_001149154	hypothetical protein LOC100274898 (LOC100274898), mRNA
GRMZM2G401848	-4.68374	-3.12518	5.54837	0.0184979	1	GRMZM2G401848	GRMZM2G401848	RefSeq peptide	NP_001149128	peptidyl-prolyl cis-trans isomerase	PF00160	PTHR11071:SF65,PTHR11071	KOG0865			GO:0003755,GO:0006457	AT2G16600.1	ROC3	rotamase CYP 3	LOC_Os10g06630.1		peptidyl-prolyl cis-trans isomerase, putative, expressed
GRMZM2G419363	-4.68374	-3.12518	5.54837	0.0184979	1	GRMZM2G419363	no_annotation	no_annotation	no_annotation	no_annotation										LOC_Os08g10760.1		expressed protein
GRMZM2G458494	-4.68374	-3.12518	5.54837	0.0184979	1	GRMZM2G458494	no_annotation	no_annotation	no_annotation	no_annotation	PF06813	PTHR21576,PTHR21576:SF8					AT2G39210.1		Major facilitator superfamily protein	LOC_Os07g09010.1		nodulin, putative, expressed
GRMZM2G460893	-4.68374	-3.12518	5.54837	0.0184979	1	GRMZM2G460893	no_annotation	no_annotation	no_annotation	no_annotation	PF00097	PTHR11210,PTHR11210:SF17				GO:0046872	AT4G10150.1		RING/U-box superfamily protein	LOC_Os06g47270.1		zinc finger, C3HC4 type domain containing protein, expressed
GRMZM2G490278	-4.68374	-3.12518	5.54837	0.0184979	1	GRMZM2G490278	no_annotation	no_annotation	no_annotation	no_annotation
GRMZM2G498079	-4.68374	-3.12518	5.54837	0.0184979	1	GRMZM2G498079	no_annotation	no_annotation	no_annotation	no_annotation
GRMZM2G556515	-4.68374	-3.12518	5.54837	0.0184979	1	GRMZM2G556515	no_annotation	no_annotation	no_annotation	no_annotation
GRMZM5G831452	-4.68374	-3.12518	5.54837	0.0184979	1	GRMZM5G831452	GRMZM5G831452	RefSeq peptide	YP_588341	hypothetical protein ZeamMp079
GRMZM5G841015	-4.68374	-3.12518	5.54837	0.0184979	1	GRMZM5G841015	GRMZM5G841015	UniProtKB/TrEMBL	Q41805	Extensin-like protein Precursor	PF00560	PTHR24420,PTHR24420:SF665				GO:0005515	AT3G19020.1		Leucine-rich repeat (LRR) family protein	LOC_Os12g35710.1		uncharacterized protein At4g06744 precursor, putative, expressed
GRMZM5G858300	-4.68374	-3.12518	5.54837	0.0184979	1	GRMZM5G858300	no_annotation	no_annotation	no_annotation	no_annotation
GRMZM5G877590	-4.68374	-3.12518	5.54837	0.0184979	1	GRMZM5G877590	no_annotation	no_annotation	no_annotation	no_annotation							AT3G21090.1		ABC-2 type transporter family protein	LOC_Os07g18874.1		white-brown complex homolog protein 11, putative, expressed
GRMZM2G391684	-3.36724	-2.5952	5.54496	0.018534	1	GRMZM2G391684	no_annotation	no_annotation	no_annotation	no_annotation	PF00862,PF00067,PF00501	PTHR24095:SF26,PTHR24095				GO:0005506,GO:0016705,GO:0020037,GO:0055114,GO:0003824,GO:0008152,GO:0005985	AT5G16370.1	AAE5	acyl activating enzyme 5	LOC_Os04g57850.1		AMP-binding enzyme, putative, expressed
GRMZM5G818101	1.52403	1.25063	5.53883	0.018599	1	GRMZM5G818101	GRMZM5G818101	RefSeq peptide	NP_001167952	hypothetical protein LOC100381666	PF00481	PTHR13832,PTHR13832:SF115	KOG0698			GO:0003824	AT2G29380.1	HAI3	highly ABA-induced PP2C gene 3	LOC_Os01g46760.1		protein phosphatase 2C, putative, expressed
GRMZM2G122615	2.43955	-0.224919	5.53203	0.0186714	1	GRMZM2G122615	GRMZM2G122615	UniProtKB/TrEMBL	B6TGL1	Putative uncharacterized protein	PF02365					GO:0003677,GO:0006355	AT1G12260.1	ANAC007,EMB2749,NAC007,VND4	NAC 007	LOC_Os01g48446.1		no apical meristem protein, putative, expressed
GRMZM2G058450	0.660851	6.06843	5.52208	0.0187779	1	GRMZM2G058450	GRMZM2G058450	RefSeq peptide	NP_001131489	hypothetical protein LOC100192826		PTHR15315					AT5G58787.1		RING/U-box superfamily protein	LOC_Os01g67850.1		zinc finger, RING-type, putative, expressed
AC203966.5_FG005	-0.612967	6.13228	5.52051	0.0187948	1	AC203966.5_FG005	AC203966.5_FG005	RefSeq peptide	NP_001105923	LOC778427	PF03171	PTHR10209:SF55,PTHR10209	KOG0143	1.14.11.12	K05282	GO:0016491,GO:0016706,GO:0055114	AT5G51810.1	AT2353,ATGA20OX2,GA20OX2	gibberellin 20 oxidase 2	LOC_Os03g63970.1		gibberellin 20 oxidase 1, putative, expressed
GRMZM2G022679	-1.09452	2.61518	5.48957	0.0191302	1	GRMZM2G022679	no_annotation	no_annotation	no_annotation	no_annotation	PF03171	PTHR10209	KOG0143	1.14.11.13	K04125	GO:0016491,GO:0016706,GO:0055114	AT1G78440.1	ATGA2OX1,GA2OX1	Arabidopsis thaliana gibberellin 2-oxidase 1	LOC_Os01g55240.1		gibberellin 2-beta-dioxygenase, putative, expressed
GRMZM2G075008	2.41082	-0.248263	5.47611	0.0192781	1	GRMZM2G075008	no_annotation	no_annotation	no_annotation	no_annotation							AT1G17450.1		B-block binding subunit of TFIIIC	LOC_Os02g42200.1		transcription factor-related, putative, expressed
GRMZM2G130230	-0.753869	4.07318	5.47499	0.0192904	1	GRMZM2G130230	GRMZM2G130230	RefSeq peptide	NP_001150684	glucose-6-phosphate 1-dehydrogenase, cytoplasmic isoform	PF00479,PF02781	PTHR23429	KOG0563	1.1.1.49	K00036	GO:0004345,GO:0050661,GO:0006006,GO:0055114	AT5G40760.1	G6PD6	glucose-6-phosphate dehydrogenase 6	LOC_Os02g38840.1		glucose-6-phosphate 1-dehydrogenase, cytoplasmic isoform, putative, expressed
GRMZM2G120563	-0.620547	5.60294	5.46543	0.0193963	1	GRMZM2G120563	GRMZM2G120563	RefSeq peptide	NP_001146708	hypothetical protein LOC100280310	PF01554	PTHR11206,PTHR11206:SF12	KOG1347			GO:0015238,GO:0015297,GO:0006855,GO:0055085,GO:0016020	AT3G23560.1	ALF5	MATE efflux family protein	LOC_Os07g01750.1		MATE efflux family protein, putative, expressed
GRMZM2G071277	-2.38967	1.90434	5.45837	0.0194748	1	GRMZM2G071277	GRMZM2G071277	RefSeq peptide	NP_001150893	RING zinc finger protein-like	PF00097	PTHR22764:SF24,PTHR22764				GO:0046872	AT3G61460.1	BRH1	brassinosteroid-responsive RING-H2	LOC_Os02g45710.1		zinc finger, C3HC4 type domain containing protein, expressed
GRMZM2G007801	0.737727	4.77134	5.45707	0.0194893	1	GRMZM2G007801	no_annotation	no_annotation	no_annotation	no_annotation	PF00069	PTHR24420,PTHR24420:SF661				GO:0004672,GO:0005524,GO:0006468	AT3G01300.1		Protein kinase superfamily protein	LOC_Os06g07230.1		tyrosine protein kinase domain containing protein, putative, expressed
AC194937.3_FG004	5.19139	-2.39338	5.45481	0.0195145	1	AC194937.3_FG004	AC194937.3_FG004	UniProtKB/TrEMBL	C4J1J3	Putative uncharacterized protein
GRMZM2G039431	5.19139	-2.39338	5.45481	0.0195145	1	GRMZM2G039431	no_annotation	no_annotation	no_annotation	no_annotation	PF00069,PF00560,PF08263	PTHR24420,PTHR24420:SF736	KOG1187			GO:0004672,GO:0005524,GO:0006468,GO:0005515	AT5G56040.2		Leucine-rich receptor-like protein kinase family protein	LOC_Os08g38560.1		receptor-like protein kinase 2 precursor, putative, expressed
GRMZM2G090505	5.19139	-2.39338	5.45481	0.0195145	1	GRMZM2G090505	GRMZM2G090505	RefSeq peptide	NP_001150081	ABA-induced protein	PF05042						AT1G70670.1		Caleosin-related family protein	LOC_Os02g50140.1		caleosin related protein, putative, expressed
GRMZM6G495931	5.19139	-2.39338	5.45481	0.0195145	1	GRMZM6G495931	no_annotation	no_annotation	no_annotation	no_annotation	PF00069	PTHR24420	KOG1187			GO:0004672,GO:0005524,GO:0006468	AT1G70740.1		Protein kinase superfamily protein	LOC_Os11g39490.1		jacalin-like lectin domain containing protein, expressed
GRMZM2G098346	1.61121	6.52305	5.45125	0.0195544	1	GRMZM2G098346	GRMZM2G098346	UniProtKB/Swiss-Prot	P04707	Alcohol dehydrogenase 2 (EC 1.1.1.1)	PF00107,PF08240	PTHR11695,PTHR11695:SF4	KOG0022	1.1.1.1	K00001	GO:0008270,GO:0016491,GO:0055114	AT1G77120.1	ADH,ADH1,ATADH,ATADH1	alcohol dehydrogenase 1	LOC_Os11g10510.1		dehydrogenase, putative, expressed
GRMZM2G056442	-1.74388	-0.211836	5.43358	0.0197531	1	GRMZM2G056442	no_annotation	no_annotation	no_annotation	no_annotation		PTHR23155:SF128,PTHR23155					AT5G45520.1		Leucine-rich repeat (LRR) family protein	LOC_Os02g34490.1		Leucine Rich Repeat family protein, expressed
GRMZM2G031331	1.84833	0.0733084	5.42905	0.0198045	1	GRMZM2G031331	GRMZM2G031331	RefSeq peptide	NP_001105527	barley mlo defense gene homolog3	PF03094					GO:0006952,GO:0016021	AT4G02600.1	ATMLO1,MLO1	Seven transmembrane MLO family protein	LOC_Os04g36680.1		MLO domain containing protein, putative, expressed
GRMZM2G314396	-1.04691	2.74737	5.42454	0.0198556	1	GRMZM2G314396	GRMZM2G314396	RefSeq peptide	NP_001105304	calcium dependent protein kinase	PF00069,PF00036	PTHR24349	KOG0032	2.7.11.1	K13412	GO:0005509,GO:0004672,GO:0005524,GO:0006468	AT4G35310.1	ATCPK5,CPK5	calmodulin-domain protein kinase 5	LOC_Os04g49510.1		CAMK_CAMK_like.27 - CAMK includes calcium/calmodulin depedent protein kinases, expressed
AC194104.3_FG010	-2.07482	-1.07282	5.42427	0.0198587	1	AC194104.3_FG010	no_annotation	no_annotation	no_annotation	no_annotation							AT3G52770.1	ZPR3	protein binding	LOC_Os12g05560.1		expressed protein
GRMZM2G337113	-2.07482	-1.07282	5.42427	0.0198587	1	GRMZM2G337113	GRMZM2G337113	UniProtKB/Swiss-Prot	P09315	Glyceraldehyde-3-phosphate dehydrogenase A, chloroplastic Precursor (EC 1.2.1.13)(NADP-dependent glyceraldehydephosphate dehydrogenase subunit A)
GRMZM2G044368	4.32561	3.88234	5.42218	0.0198825	1	GRMZM2G044368	GRMZM2G044368	RefSeq peptide	NP_001169258	hypothetical protein LOC100383121	PF00071	PTHR24073,PTHR24073:SF260				GO:0005525,GO:0007264	AT3G16100.1	ATRAB7D,ATRABG3C,RABG3c	RAB GTPase homolog G3C	LOC_Os05g44050.1		ras-related protein, putative, expressed
GRMZM5G860810	-0.697085	5.0661	5.40861	0.0200377	1	GRMZM5G860810	no_annotation	no_annotation	no_annotation	no_annotation	PF07714	PTHR24420:SF465,PTHR24420	KOG1187			GO:0004672,GO:0006468	AT3G03770.1		Leucine-rich repeat protein kinase family protein	LOC_Os07g07230.1		protein kinase, putative, expressed
AC208434.3_FG001	5.21097	-2.38827	5.40422	0.0200881	1	AC208434.3_FG001	no_annotation	no_annotation	no_annotation	no_annotation							AT3G23740.1			LOC_Os01g01170.1		expressed protein
GRMZM2G323971	5.21097	-2.38827	5.40422	0.0200881	1	GRMZM2G323971	no_annotation	no_annotation	no_annotation	no_annotation	PF01929	PTHR11127				GO:0003735,GO:0006412,GO:0005622,GO:0005840	AT4G27090.1		Ribosomal protein L14	LOC_Os02g40880.1		ribosomal protein L14, putative, expressed
GRMZM2G307119	1.02083	3.26476	5.37868	0.0203843	1	GRMZM2G307119	GRMZM2G307119	RefSeq peptide	NP_001105200	branched silkless1	PF00847					GO:0003700,GO:0006355	AT5G18560.1	PUCHI	Integrase-type DNA-binding superfamily protein	LOC_Os07g47330.1		AP2 domain containing protein, expressed
GRMZM2G029863	-1.46257	2.40057	5.37102	0.020474	1	GRMZM2G029863	GRMZM2G029863	RefSeq peptide	NP_001149344	protein binding protein	PF00240	PTHR12329:SF8,PTHR12329				GO:0005515	AT5G07220.1	ATBAG3,BAG3	BCL-2-associated athanogene 3	LOC_Os06g03640.1		BAG domain containing protein, expressed
GRMZM2G180918	-3.32621	-2.58993	5.37018	0.0204839	1	GRMZM2G180918	no_annotation	no_annotation	no_annotation	no_annotation	PF10536						AT1G50830.1		Aminotransferase-like, plant mobile domain family protein
GRMZM2G349749	-3.32621	-2.58993	5.37018	0.0204839	1	GRMZM2G349749	GRMZM2G349749	RefSeq peptide	NP_001140826	hypothetical protein LOC100272901	PF01734	PTHR10470,PTHR10470:SF3	KOG0513			GO:0006629	AT2G26560.1	PLA IIA,PLA2A,PLP2	phospholipase A 2A	LOC_Os08g37210.1		patatin, putative, expressed
GRMZM2G438871	-3.32621	-2.58993	5.37018	0.0204839	1	GRMZM2G438871	GRMZM2G438871	UniProtKB/TrEMBL	C4J4G8	Putative uncharacterized protein	PF00139,PF00069	PTHR24420,PTHR24420:SF435	KOG1187			GO:0004672,GO:0005524,GO:0006468,GO:0030246	AT3G53810.1		Concanavalin A-like lectin protein kinase family protein	LOC_Os07g18240.1		lectin-like receptor kinase, putative, expressed
GRMZM5G811749	1.09613	4.6474	5.3697	0.0204895	1	GRMZM5G811749	GRMZM5G811749	UniProtKB/Swiss-Prot	P27723	30S ribosomal protein S16, chloroplastic	PF00886	PTHR12919,PTHR12919:SF3	KOG3419			GO:0003735,GO:0006412,GO:0005622,GO:0005840	ATCG00050.1		ribosomal protein S16	LOC_Os10g21196.1		chloroplast 30S ribosomal protein S16, putative, expressed
GRMZM2G367765	6.64034	-1.26681	5.36019	0.0206015	1	GRMZM2G367765	no_annotation	no_annotation	no_annotation	no_annotation	PF01159	PTHR10715	KOG1694			GO:0003735,GO:0006412,GO:0005622,GO:0005840	AT1G74050.1		Ribosomal protein L6 family protein	LOC_Os04g39700.1		60S ribosomal protein L6, putative, expressed
GRMZM2G160585	-1.19289	1.96252	5.3573	0.0206357	1	GRMZM2G160585	GRMZM2G160585	RefSeq peptide	NP_001105810	glycosyltransferase	PF03360	PTHR10896:SF1,PTHR10896	KOG1476			GO:0015018,GO:0016020	AT5G67230.1	I14H,IRX14-L	Nucleotide-diphospho-sugar transferases superfamily protein	LOC_Os04g55670.1		glycosyltransferase family 43 protein, putative, expressed
GRMZM2G380561	2.09303	-0.264674	5.35141	0.0207055	1	GRMZM2G380561	GRMZM2G380561	RefSeq peptide	NP_001146082	hypothetical protein LOC100279614	PF00332	PTHR16631				GO:0004553,GO:0005975	AT3G57270.1	BG1	beta-1,3-glucanase 1	LOC_Os05g41610.1		glycosyl hydrolases family 17, putative, expressed
GRMZM2G083788	-1.53266	0.287744	5.34845	0.0207407	1	GRMZM2G083788	no_annotation	no_annotation	no_annotation	no_annotation	PF01490	PTHR22950:SF9,PTHR22950	KOG1303				AT2G41190.1		Transmembrane amino acid transporter family protein	LOC_Os02g54730.1		transmembrane amino acid transporter protein, putative, expressed
GRMZM2G314692	-0.703962	4.66493	5.33368	0.0209172	1	GRMZM2G314692	GRMZM2G314692	RefSeq peptide	NP_001132201	hypothetical protein LOC100193630	PF03171	PTHR10209:SF53,PTHR10209				GO:0016491,GO:0016706,GO:0055114	AT4G13400.1		2-oxoglutarate (2OG) and Fe(II)-dependent oxygenase superfamily protein	LOC_Os05g48230.1		expressed protein
GRMZM2G049418	-0.863835	4.16784	5.32862	0.020978	1	GRMZM2G049418	GRMZM2G049418	RefSeq peptide	NP_001144099	hypothetical protein LOC100276935	PF03171	PTHR10209,PTHR10209:SF55	KOG0143			GO:0016491,GO:0016706,GO:0055114	AT4G25420.1	AT2301,ATGA20OX1,GA20OX1,GA5	2-oxoglutarate (2OG) and Fe(II)-dependent oxygenase superfamily protein	LOC_Os01g66100.1		gibberellin 20 oxidase 2, putative, expressed
GRMZM2G073324	6.15594	-1.80541	5.3235	0.0210397	1	GRMZM2G073324	GRMZM2G073324	RefSeq peptide	NP_001168045	hypothetical protein LOC100381774							AT3G63060.1	EDL3	EID1-like 3	LOC_Os05g41490.1		circadian clock coupling factor ZGT, putative, expressed
GRMZM2G102318	-1.167	2.01047	5.32152	0.0210636	1	GRMZM2G102318	GRMZM2G102318	RefSeq peptide	NP_001136998	hypothetical protein LOC100217161	PF00067	PTHR24282:SF174,PTHR24282	KOG0157			GO:0005506,GO:0016705,GO:0020037,GO:0055114	AT3G14630.1	CYP72A9	cytochrome P450, family 72, subfamily A, polypeptide 9	LOC_Os01g43700.1		cytochrome P450 72A1, putative, expressed
GRMZM2G160687	2.95777	-0.377641	5.32045	0.0210766	1	GRMZM2G160687	GRMZM2G160687	RefSeq peptide	NP_001105378	Zea AGAMOUS homolog2	PF01486	PTHR11945:SF19,PTHR11945				GO:0003700,GO:0006355,GO:0005634	AT3G58780.3	AGL1,SHP1	K-box region and MADS-box transcription factor family protein	LOC_Os12g10540.1		OsMADS13 - MADS-box family gene with MIKCc type-box, expressed
GRMZM2G083797	-2.25041	-1.59288	5.31429	0.0211512	1	GRMZM2G083797	no_annotation	no_annotation	no_annotation	no_annotation	PF00560,PF08263	PTHR26393,PTHR26393:SF516	KOG0472			GO:0005515	AT2G34930.1		disease resistance family protein / LRR family protein	LOC_Os11g35450.1		leucine-rich repeat receptor protein kinase EXS precursor, putative, expressed
GRMZM2G033359	1.5249	2.05796	5.31384	0.0211567	1	GRMZM2G033359	GRMZM2G033359	RefSeq peptide	NP_001169263	hypothetical protein LOC100383126	PF03321				K14487		AT4G37390.1	AUR3,BRU6,GH3-2,GH3.2,YDK1	Auxin-responsive GH3 family protein	LOC_Os01g55940.1		OsGH3.2 - Probable indole-3-acetic acid-amido synthetase, expressed
GRMZM2G319634	5.17206	-2.39849	5.31203	0.0211787	1	GRMZM2G319634	no_annotation	no_annotation	no_annotation	no_annotation	PF02803	PTHR18919:SF15,PTHR18919				GO:0016747,GO:0008152	AT4G31460.1		Ribosomal L28 family	LOC_Os07g36090.1		ribosomal protein L28 protein, putative, expressed
GRMZM2G336859	5.17206	-2.39849	5.31203	0.0211787	1	GRMZM2G336859	no_annotation	no_annotation	no_annotation	no_annotation
GRMZM2G162305	1.1474	3.82194	5.3073	0.0212362	1	GRMZM2G162305	GRMZM2G162305	RefSeq peptide	NP_001144677	hypothetical protein LOC100277704							AT1G29195.1			LOC_Os01g55370.1		expressed protein
GRMZM2G042818	-0.675313	4.63025	5.3029	0.02129	1	GRMZM2G042818	GRMZM2G042818	RefSeq peptide	NP_001150290	3-hydroxyisobutyryl-CoA hydrolase/ catalytic	PF00378	PTHR11941,PTHR11941:SF19	KOG1684			GO:0003824,GO:0008152	AT1G06550.1		ATP-dependent caseinolytic (Clp) protease/crotonase family protein	LOC_Os01g54860.1		enoyl-CoA hydratase/isomerase family protein, putative, expressed
GRMZM2G336718	-2.41304	-1.71114	5.29809	0.0213488	1	GRMZM2G336718	no_annotation	no_annotation	no_annotation	no_annotation	PF01852,PF05641					GO:0008289	AT1G68580.2		agenet domain-containing protein / bromo-adjacent homology (BAH) domain-containing protein	LOC_Os08g33420.1		agenet domain containing protein, expressed
GRMZM2G111903	-0.621985	5.51837	5.29365	0.0214033	1	GRMZM2G111903	GRMZM2G111903	RefSeq peptide	NP_001141862	hypothetical protein LOC100274005	PF00664,PF00005	PTHR24223,PTHR24223:SF21	KOG0054			GO:0005524,GO:0016887,GO:0042626,GO:0006810,GO:0055085,GO:0016021	AT3G59140.1	ATMRP14,MRP14	multidrug resistance-associated protein 14	LOC_Os06g06440.1		ABC transporter, ATP-binding protein, putative, expressed
GRMZM2G445634	-2.06063	6.07786	5.2936	0.021404	1	GRMZM2G445634	GRMZM2G445634	RefSeq peptide	NP_001149525	ZIM motif family protein	PF09425,PF06200						AT1G19180.1	JAZ1,TIFY10A	jasmonate-zim-domain protein 1	LOC_Os03g08330.1		ZIM domain containing protein, putative, expressed
GRMZM2G306070	-2.94443	-2.29684	5.27063	0.0216881	1	GRMZM2G306070	no_annotation	no_annotation	no_annotation	no_annotation
GRMZM2G328213	-2.94443	-2.29684	5.27063	0.0216881	1	GRMZM2G328213	GRMZM2G328213	RefSeq DNA	NM_001152396	hypothetical protein LOC100279382 (LOC100279382), mRNA		PTHR24420:SF923,PTHR24420					AT5G67200.1		Leucine-rich repeat protein kinase family protein	LOC_Os04g55620.1		receptor kinase, putative, expressed
GRMZM2G173759	-0.730142	4.34944	5.26469	0.0217624	1	GRMZM2G173759	GRMZM2G173759	RefSeq peptide	NP_001132799	hypothetical protein LOC100194288	PF00535	PTHR10587:SF18,PTHR10587					AT4G31590.1	ATCSLC05,ATCSLC5,CSLC05,CSLC5	Cellulose-synthase-like C5	LOC_Os09g25900.1		CSLC2 - cellulose synthase-like family C, expressed
GRMZM2G102059	-1.66662	-0.290925	5.26265	0.0217878	1	GRMZM2G102059	no_annotation	no_annotation	no_annotation	no_annotation	PF02362					GO:0003677	AT2G46870.1	NGA1	AP2/B3-like transcriptional factor family protein	LOC_Os02g45850.1		B3 DNA binding domain containing protein, expressed
GRMZM2G039583	-1.65663	-0.287847	5.26255	0.0217891	1	GRMZM2G039583	GRMZM2G039583	RefSeq DNA	NM_001147201	hypothetical protein LOC100272748 (LOC100272748), mRNA	PF09335	PTHR12677					AT2G02370.1		SNARE associated Golgi protein family	LOC_Os07g44020.1		SNARE associated Golgi protein, putative, expressed
GRMZM2G145562	-2.44156	-1.8979	5.26205	0.0217953	1	GRMZM2G145562	GRMZM2G145562	RefSeq peptide	NP_001136575	hypothetical protein LOC100216697	PF00076	PTHR24011,PTHR24011:SF26	KOG0149			GO:0003676	AT3G54770.1		RNA-binding (RRM/RBD/RNP motifs) family protein	LOC_Os03g17760.1		RNA recognition motif containing protein, putative, expressed
GRMZM2G420715	-2.44156	-1.8979	5.26205	0.0217953	1	GRMZM2G420715	GRMZM2G420715	RefSeq peptide	NP_001148223	VQ motif family protein	PF05678						AT4G39720.1		VQ motif-containing protein	LOC_Os06g45570.1		VQ domain containing protein, putative, expressed
GRMZM2G435592	-1.11528	2.27113	5.26053	0.0218143	1	GRMZM2G435592	GRMZM2G435592	RefSeq peptide	NP_001141480	hypothetical protein LOC100273591	PF00314						AT4G11650.1	ATOSM34,OSM34	osmotin 34	LOC_Os03g45960.1		thaumatin, putative, expressed
GRMZM2G177340	-2.53504	-1.82555	5.25849	0.0218399	1	GRMZM2G177340	no_annotation	no_annotation	no_annotation	no_annotation	PF04857	PTHR10797:SF0,PTHR10797	KOG0304			GO:0005634	AT5G22250.1		Polynucleotidyl transferase, ribonuclease H-like superfamily protein	LOC_Os04g58810.1		CAF1 family ribonuclease containing protein, putative, expressed
GRMZM2G111922	3.02474	-1.60773	5.25586	0.021873	1	GRMZM2G111922	GRMZM2G111922	RefSeq DNA	NM_001147278	hypothetical protein LOC100272825 (LOC100272825), mRNA	PF02893						AT5G23370.1		GRAM domain-containing protein / ABA-responsive protein-related	LOC_Os02g42440.1		GEM, putative, expressed
GRMZM2G080466	0.79103	4.14156	5.25267	0.0219131	1	GRMZM2G080466	GRMZM2G080466	RefSeq peptide	NP_001151153	LOC100284786
GRMZM2G567739	2.21166	-0.679007	5.25206	0.0219208	1	GRMZM2G567739	GRMZM2G567739	RefSeq peptide	YP_588303	hypothetical protein ZeamMp041
GRMZM2G179677	0.761192	4.54467	5.24659	0.0219898	1	GRMZM2G179677	GRMZM2G179677	RefSeq peptide	NP_001105683	LOC542697	PF12171	PTHR10593					AT3G50700.1	AtIDD2,IDD2	indeterminate(ID)-domain 2	LOC_Os08g44050.2		ZOS8-12 - C2H2 zinc finger protein, expressed
GRMZM2G098239	-1.34049	1.04349	5.24081	0.0220631	1	GRMZM2G098239	GRMZM2G098239	UniProtKB/TrEMBL	Q41809	Orf protein	PF02458					GO:0016747	AT4G24510.1	CER2,VC-2,VC2	HXXXD-type acyl-transferase family protein	LOC_Os04g52164.1		transferase family protein, putative, expressed
GRMZM2G346346	5.2875	-2.31281	5.23867	0.0220902	1	GRMZM2G346346	no_annotation	no_annotation	no_annotation	no_annotation							AT4G03090.1		sequence-specific DNA binding;sequence-specific DNA binding transcription factors	LOC_Os05g09630.1		homeobox domain containing protein, expressed
GRMZM2G030038	0.603305	5.91692	5.23283	0.0221645	1	GRMZM2G030038	GRMZM2G030038	RefSeq peptide	NP_001145328	hypothetical protein LOC100278652							AT4G22190.1			LOC_Os01g69290.1		antifreeze glycoprotein, putative, expressed
AC214660.3_FG001	5.5696	-2.19278	5.23208	0.022174	1	AC214660.3_FG001	no_annotation	no_annotation	no_annotation	no_annotation
GRMZM2G046681	-0.658363	5.14197	5.22845	0.0222204	1	GRMZM2G046681	GRMZM2G046681	RefSeq peptide	NP_001130577	hypothetical protein LOC100191676	PF07690	PTHR11662:SF23,PTHR11662				GO:0055085,GO:0016021	AT4G00370.1	ANTR2,PHT4;4	Major facilitator superfamily protein	LOC_Os09g39680.1		transporter, major facilitator family, putative, expressed
GRMZM2G073351	-0.742936	4.07655	5.21839	0.0223493	1	GRMZM2G073351	GRMZM2G073351	RefSeq peptide	NP_001167680	protochlorophyllide reductase B	PF00106	PTHR24316:SF100,PTHR24316	KOG1208	1.3.1.33	K00218	GO:0016491,GO:0008152	AT5G54190.1	PORA	protochlorophyllide oxidoreductase A	LOC_Os10g35370.1		oxidoreductase, short chain dehydrogenase/reductase family domain containing family, expressed
GRMZM2G400714	-2.00304	1.25916	5.21746	0.0223611	1	GRMZM2G400714	GRMZM2G400714	RefSeq peptide	NP_001150655	LOC100284288		PTHR26374,PTHR26374:SF459					AT1G27730.1	STZ,ZAT10	salt tolerance zinc finger	LOC_Os03g55540.1		ZOS3-18 - C2H2 zinc finger protein, expressed
GRMZM2G010987	-1.33867	1.78323	5.18733	0.0227521	1	GRMZM2G010987	GRMZM2G010987	RefSeq peptide	NP_001149462	anthocyanidin 5,3-O-glucosyltransferase	PF00201	PTHR11926:SF15,PTHR11926	KOG1192			GO:0016758,GO:0008152	AT3G16520.3	UGT88A1	UDP-glucosyl transferase 88A1	LOC_Os01g50200.1		UDP-glucoronosyl and UDP-glucosyl transferase domain containing protein, expressed
GRMZM2G001139	0.606947	7.95113	5.18562	0.0227745	1	GRMZM2G001139	GRMZM2G001139	RefSeq peptide	NP_001136792	hypothetical protein LOC100216936	PF01486,PF00319	PTHR11945,PTHR11945:SF138				GO:0003677,GO:0046983,GO:0003700,GO:0006355,GO:0005634	AT4G09960.2	AGL11,STK	K-box region and MADS-box transcription factor family protein	LOC_Os01g52680.1		OsMADS32 - MADS-box family gene with MIKCc type-box, expressed
GRMZM2G012508	5.23532	-2.38315	5.17912	0.0228599	1	GRMZM2G012508	no_annotation	no_annotation	no_annotation	no_annotation	PF08387						AT5G02700.1		F-box/RNI-like superfamily protein	LOC_Os12g37110.1		OsFBD16 - F-box and FBD domain containing protein, expressed
GRMZM2G139355	5.23532	-2.38315	5.17912	0.0228599	1	GRMZM2G139355	no_annotation	no_annotation	no_annotation	no_annotation	PF03016	PTHR11062:SF25,PTHR11062					AT1G74680.1		Exostosin family protein	LOC_Os08g34020.1		exostosin family domain containing protein, expressed
GRMZM2G108149	-0.594867	8.02038	5.17431	0.0229232	1	GRMZM2G108149	GRMZM2G108149	RefSeq peptide	NP_001141740	hypothetical protein LOC100273873	PF00168,PF08372	PTHR10024:SF97,PTHR10024				GO:0005515	AT3G57880.1		Calcium-dependent lipid-binding (CaLB domain) plant phosphoribosyltransferase family protein	LOC_Os05g30750.1		anthranilate phosphoribosyltransferase, putative, expressed
GRMZM2G034563	1.65665	0.511086	5.17131	0.0229629	1	GRMZM2G034563	GRMZM2G034563	RefSeq peptide	NP_001144444	hypothetical protein LOC100277405	PF00249					GO:0003682	AT5G42630.2	ATS,KAN4	Homeodomain-like superfamily protein	LOC_Os03g55760.1		MYB family transcription factor, putative, expressed
GRMZM2G387603	2.3164	-0.942173	5.17091	0.0229682	1	GRMZM2G387603	GRMZM2G387603	RefSeq DNA	NM_001155267	LOC100282355 (umc2571), mRNA	PF01419	PTHR23244:SF8,PTHR23244					AT1G73040.1		Mannose-binding lectin superfamily protein	LOC_Os01g51050.1		jacalin-like lectin domain containing protein, expressed
GRMZM2G436382	2.3164	-0.942173	5.17091	0.0229682	1	GRMZM2G436382	no_annotation	no_annotation	no_annotation	no_annotation	PF09778	PTHR23317,PTHR23317:SF8					AT4G16340.1	SPK1	guanyl-nucleotide exchange factors;GTPase binding;GTP binding	LOC_Os05g37950.1		guanylyl cyclase, putative, expressed
GRMZM2G015599	2.62487	2.40042	5.16132	0.0230954	1	GRMZM2G015599	GRMZM2G015599	RefSeq peptide	NP_001140544	hypothetical protein LOC100272609
GRMZM2G035305	0.696209	4.5508	5.15731	0.0231487	1	GRMZM2G035305	GRMZM2G035305	RefSeq peptide	NP_001137040	hypothetical protein LOC100217211							AT1G78170.1			LOC_Os12g13100.1		WW domain containing protein, expressed
GRMZM2G101511	0.960657	3.37679	5.15695	0.0231535	1	GRMZM2G101511	GRMZM2G101511	UniProtKB/TrEMBL	Q49I57	Teosinte glume architecture 1	PF03110					GO:0003677,GO:0005634	AT5G50670.1		Squamosa promoter-binding protein-like (SBP domain) transcription factor family protein	LOC_Os08g41940.1		OsSPL16 - SBP-box gene family member, expressed
GRMZM2G147346	-1.01542	2.81712	5.13816	0.0234055	1	GRMZM2G147346	GRMZM2G147346	RefSeq peptide	NP_001170585	hypothetical protein LOC100384616	PF00249	PTHR10641	KOG0048			GO:0003682	AT3G23250.1	ATMYB15,ATY19,MYB15	myb domain protein 15	LOC_Os10g33810.1		myb-related protein Myb4, putative, expressed
GRMZM2G010061	2.11027	-0.482753	5.13779	0.0234105	1	GRMZM2G010061	no_annotation	no_annotation	no_annotation	no_annotation	PF07816,PF08590,PF01713						AT2G26280.1	CID7	CTC-interacting domain 7	LOC_Os06g09890.1		smr domain containing protein, expressed
GRMZM2G173085	1.72127	0.569089	5.12709	0.0235552	1	GRMZM2G173085	GRMZM2G173085	RefSeq peptide	NP_001170174	hypothetical protein LOC100384115
GRMZM2G119521	-1.99809	-0.685401	5.12471	0.0235875	1	GRMZM2G119521	GRMZM2G119521	RefSeq peptide	NP_001169701	hypothetical protein LOC100383582	PF07714	PTHR24420:SF881,PTHR24420	KOG1187			GO:0004672,GO:0006468	AT5G56460.1		Protein kinase superfamily protein	LOC_Os10g29620.1		tyrosine protein kinase domain containing protein, putative, expressed
GRMZM2G053622	3.07477	-1.58993	5.11841	0.0236733	1	GRMZM2G053622	GRMZM2G053622	RefSeq peptide	NP_001151882	prp18 domain containing protein	PF02840	PTHR13007,PTHR13007:SF6	KOG2808		K12817	GO:0008380,GO:0005681	AT1G54590.1			LOC_Os07g38420.1		pre-mRNA-splicing factor, putative, expressed
GRMZM2G007195	-0.788051	4.14088	5.10193	0.0238992	1	GRMZM2G007195	no_annotation	no_annotation	no_annotation	no_annotation	PF01370	PTHR10366:SF35,PTHR10366				GO:0003824,GO:0050662,GO:0044237	AT2G47650.1	UXS4	UDP-xylose synthase 4	LOC_Os05g29990.1		NAD dependent epimerase/dehydratase family domain containing protein, expressed
GRMZM2G333980	-2.01153	1.60087	5.09809	0.0239522	1	GRMZM2G333980	GRMZM2G333980	RefSeq peptide	NP_001146269	hypothetical protein LOC100279844	PF08263,PF00560	PTHR24420:SF844,PTHR24420				GO:0005515	AT5G06860.1	ATPGIP1,PGIP1	polygalacturonase inhibiting protein 1	LOC_Os07g38130.1		polygalacturonase inhibitor 1 precursor, putative, expressed
GRMZM2G128617	3.35578	-0.12228	5.09163	0.0240416	1	GRMZM2G128617	no_annotation	no_annotation	no_annotation	no_annotation	PF01027	PTHR23291,PTHR23291:SF9	KOG2322				AT1G03070.1		Bax inhibitor-1 family protein	LOC_Os03g53400.1		transmembrane BAX inhibitor motif-containing protein, putative, expressed
GRMZM2G366843	1.64931	1.11759	5.08038	0.024198	1	GRMZM2G366843	no_annotation	no_annotation	no_annotation	no_annotation	PF03004,PF03017						AT1G40087.1		Plant transposase (Ptta/En/Spm family)	LOC_Os05g11260.2		expressed protein
GRMZM2G067563	2.43774	-0.858526	5.07767	0.0242359	1	GRMZM2G067563	GRMZM2G067563	RefSeq peptide	NP_001143249	hypothetical protein LOC100275775	PF12056						AT3G20300.1		Protein of unknown function (DUF3537)	LOC_Os02g35830.1		extracellular ligand-gated ion channel, putative, expressed
GRMZM2G055309	-1.14183	1.99533	5.06813	0.0243697	1	GRMZM2G055309	GRMZM2G055309	RefSeq peptide	NP_001131384	hypothetical protein LOC100192710							AT3G07510.1			LOC_Os10g09930.1		expressed protein
GRMZM2G003953	2.97758	-1.6532	5.06745	0.0243792	1	GRMZM2G003953	no_annotation	no_annotation	no_annotation	no_annotation	PF00179,PF02902	PTHR12830:SF5,PTHR12830				GO:0016881,GO:0008234,GO:0006508	AT2G16920.1	PFU2,UBC23	ubiquitin-conjugating enzyme 23	LOC_Os01g13280.1		ubiquitin conjugating enzyme protein, putative, expressed
GRMZM2G040736	-1.34139	1.41539	5.06402	0.0244274	1	GRMZM2G040736	GRMZM2G040736	RefSeq peptide	NP_001147402	RR6 - Corn type-A response regulator	PF00072	PTHR26402:SF54,PTHR26402				GO:0000156,GO:0000160,GO:0006355	AT5G62920.1	ARR6	response regulator 6	LOC_Os04g57720.1		OsRR6 type-A response regulator, expressed
GRMZM2G406014	-1.35163	0.883138	5.06162	0.0244614	1	GRMZM2G406014	no_annotation	no_annotation	no_annotation	no_annotation	PF07859	PTHR23024:SF10,PTHR23024				GO:0016787,GO:0008152	AT5G06570.1		alpha/beta-Hydrolases superfamily protein	LOC_Os07g06830.1		gibberellin receptor GID1L2, putative, expressed
GRMZM2G353107	5.95963	-1.94691	5.05817	0.0245101	1	GRMZM2G353107	no_annotation	no_annotation	no_annotation	no_annotation	PF03169					GO:0055085	AT1G65730.1	YSL7	YELLOW STRIPE like 7
GRMZM5G804671	2.53646	-0.785858	5.05601	0.0245407	1	GRMZM5G804671	GRMZM5G804671	RefSeq peptide	YP_588418	hypothetical protein ZeamMp173
GRMZM2G077015	1.71781	1.058	5.04775	0.0246579	1	GRMZM2G077015	no_annotation	no_annotation	no_annotation	no_annotation	PF00232	PTHR10353	KOG0626	3.2.1.21	K01188	GO:0004553,GO:0005975	AT2G44450.1	BGLU15	beta glucosidase 15	LOC_Os06g21570.1		Os6bglu24 - beta-glucosidase homologue, similar to G. max isohydroxyurate hydrolase, expressed
GRMZM2G013264	1.8939	-0.0363203	5.04088	0.0247559	1	GRMZM2G013264	no_annotation	no_annotation	no_annotation	no_annotation	PF05004	PTHR21148,PTHR21148:SF14					AT5G66410.1	PLP3b	phosducin-like protein 3 homolog	LOC_Os07g39900.1		interferon-related developmental regulator, putative, expressed
AC233879.1_FG002	5.42566	-2.28254	5.04055	0.0247606	1	AC233879.1_FG002	AC233879.1_FG002	UniProtKB/Swiss-Prot	P46517	Late embryogenesis abundant protein EMB564	PF00477						AT2G40170.1	ATEM6,EM6,GEA6	Stress induced protein	LOC_Os05g28210.1		small hydrophilic plant seed protein, putative, expressed
GRMZM2G143400	-1.57713	1.06902	5.03833	0.0247924	1	GRMZM2G143400	no_annotation	no_annotation	no_annotation	no_annotation	PF01554	PTHR11206:SF38,PTHR11206	KOG1347			GO:0015238,GO:0015297,GO:0006855,GO:0055085,GO:0016020	AT5G19700.1		MATE efflux family protein	LOC_Os09g35600.1		MATE domain containing protein, expressed
GRMZM2G130149	0.981762	3.96012	5.02349	0.0250057	1	GRMZM2G130149	GRMZM2G130149	RefSeq peptide	NP_001132897	hypothetical protein LOC100194394	PF00249	PTHR10641				GO:0003682	AT3G46130.3	ATMYB48,ATMYB48-1,ATMYB48-2,ATMYB48-3,MYB48	myb domain protein 48	LOC_Os12g37970.1		MYB family transcription factor, putative, expressed
GRMZM2G431504	-1.41257	0.929925	5.00757	0.0252367	1	GRMZM2G431504	GRMZM2G431504	RefSeq peptide	NP_001130244	hypothetical protein LOC100191338	PF01370	PTHR10366:SF9,PTHR10366	KOG1502			GO:0003824,GO:0050662,GO:0044237	AT1G61720.1	BAN	NAD(P)-binding Rossmann-fold superfamily protein	LOC_Os04g53920.1		leucoanthocyanidin reductase, putative, expressed
GRMZM5G831399	1.4562	4.27267	5.00592	0.0252608	1	GRMZM5G831399	GRMZM5G831399	UniProtKB/Swiss-Prot	P24993	Photosystem II reaction center protein H (PSII-H)(Photosystem II 10 kDa phosphoprotein)	PF00737				K02709	GO:0042301,GO:0015979,GO:0050821,GO:0009523,GO:0016020	ATCG00710.1		photosystem II reaction center protein H	LOC_Os08g15296.1		photosystem II reaction center protein H, putative, expressed
GRMZM2G053868	-1.74016	-0.143966	5.00292	0.0253046	1	GRMZM2G053868	GRMZM2G053868	RefSeq peptide	NP_001137102	hypothetical protein LOC100217278	PF00069	PTHR24349,PTHR24349:SF13				GO:0004672,GO:0005524,GO:0006468	AT4G36070.1	CPK18	calcium-dependent protein kinase 18	LOC_Os02g03410.1		CAMK_CAMK_like.12 - CAMK includes calcium/calmodulin depedent protein kinases, expressed
GRMZM5G813532	-2.00474	-1.11272	5.00263	0.0253088	1	GRMZM5G813532	no_annotation	no_annotation	no_annotation	no_annotation										LOC_Os07g47140.1		CCT/B-box zinc finger protein, putative, expressed
GRMZM2G520811	-0.857546	3.89035	4.99546	0.025414	1	GRMZM2G520811	GRMZM2G520811	RefSeq DNA	NM_001137931	hypothetical protein LOC100192731 (LOC100192731), mRNA							AT5G47920.1			LOC_Os04g31350.1		expressed protein
GRMZM2G035944	-2.32948	-0.602948	4.99436	0.0254301	1	GRMZM2G035944	GRMZM2G035944	RefSeq peptide	NP_001132728	hypothetical protein LOC100194214	PF03634						AT5G60970.1	TCP5	TEOSINTE BRANCHED 1, cycloidea and PCF transcription factor 5	LOC_Os05g43760.1		TCP family transcription factor, putative, expressed
GRMZM2G154414	2.22452	0.410754	4.98719	0.0255357	1	GRMZM2G154414	no_annotation	no_annotation	no_annotation	no_annotation	PF02234					GO:0004861,GO:0007050,GO:0005634	AT1G49620.1	ICK5,ICN6,KRP7	Cyclin-dependent kinase inhibitor family protein	LOC_Os11g40030.1		cyclin-dependent kinase inhibitor, putative, expressed
GRMZM2G077356	0.664314	4.94199	4.97808	0.0256704	1	GRMZM2G077356	GRMZM2G077356	RefSeq peptide	NP_001170298	hypothetical protein LOC100384262	PF02309					GO:0006355,GO:0005634	AT3G04730.1	IAA16	indoleacetic acid-induced protein 16	LOC_Os03g53150.1		OsIAA13 - Auxin-responsive Aux/IAA gene family member, expressed
GRMZM2G001289	-0.568744	5.86307	4.97742	0.0256802	1	GRMZM2G001289	GRMZM2G001289	RefSeq peptide	NP_001145713	hypothetical protein LOC100279217	PF01852	PTHR24325:SF193,PTHR24325				GO:0008289	AT4G04890.1	PDF2	protodermal factor 2	LOC_Os04g53540.1		homeobox and START domains containing protein, putative, expressed
GRMZM2G107096	-2.43514	-1.6381	4.97566	0.0257064	1	GRMZM2G107096	no_annotation	no_annotation	no_annotation	no_annotation	PF04525						AT5G01750.2		Protein of unknown function (DUF567)	LOC_Os07g12730.1		DUF567 domain containing protein, putative, expressed
GRMZM2G124477	5.14792	-2.40358	4.96572	0.0258545	1	GRMZM2G124477	no_annotation	no_annotation	no_annotation	no_annotation										LOC_Os06g09620.1		expressed protein
GRMZM2G007647	-0.622447	5.21105	4.95585	0.0260025	1	GRMZM2G007647	GRMZM2G007647	RefSeq peptide	NP_001168069	hypothetical protein LOC100381801	PF10369,PF01842		KOG2663	2.2.1.6	K01653	GO:0016597,GO:0008152	AT2G31810.1		ACT domain-containing small subunit of acetolactate synthase protein	LOC_Os02g39570.4		ACT domain containing protein, expressed
GRMZM2G381025	5.03523	-2.49036	4.94351	0.0261888	1	GRMZM2G381025	no_annotation	no_annotation	no_annotation	no_annotation	PF00201	PTHR11926,PTHR11926:SF15	KOG1192			GO:0016758,GO:0008152	AT3G16520.3	UGT88A1	UDP-glucosyl transferase 88A1	LOC_Os01g53350.1		anthocyanidin 5,3-O-glucosyltransferase, putative, expressed
GRMZM2G483043	5.03523	-2.49036	4.94351	0.0261888	1	GRMZM2G483043	no_annotation	no_annotation	no_annotation	no_annotation
GRMZM2G700386	5.03523	-2.49036	4.94351	0.0261888	1	GRMZM2G700386	no_annotation	no_annotation	no_annotation	no_annotation	PF04577	PTHR20961	KOG4698			GO:0016757	AT3G18180.1		Glycosyltransferase family 61 protein	LOC_Os01g02940.1		glycosyltransferase protein, putative, expressed
GRMZM2G013398	0.78616	5.05586	4.93876	0.0262609	1	GRMZM2G013398	GRMZM2G013398	RefSeq peptide	NP_001149294	CCT motif family protein	PF00643,PF06203					GO:0008270,GO:0005622,GO:0005515	AT3G07650.1	COL9	CONSTANS-like 9	LOC_Os06g19444.1		CCT/B-box zinc finger protein, putative, expressed
GRMZM2G155706	6.64181	-1.44216	4.9342	0.0263302	1	GRMZM2G155706	GRMZM2G155706	RefSeq peptide	YP_588392	hypothetical protein ZeamMp143
GRMZM2G179810	0.54263	6.99923	4.92821	0.0264217	1	GRMZM2G179810	GRMZM2G179810	RefSeq peptide	NP_001142731	hypothetical protein LOC100275070	PF00156	PTHR11776	KOG1712			GO:0009116	AT1G80050.1	APT2,ATAPT2,PHT1.1	adenine phosphoribosyl transferase 2	LOC_Os02g40010.1		phosphoribosyl transferase, putative, expressed
GRMZM2G310453	2.19441	-0.675934	4.92642	0.0264491	1	GRMZM2G310453	GRMZM2G310453	RefSeq peptide	NP_001144159	hypothetical protein LOC100277014							AT3G21710.1
GRMZM2G003752	-0.527079	7.42679	4.91789	0.02658	1	GRMZM2G003752	GRMZM2G003752	RefSeq peptide	NP_001151356	fasciclin-like arabinogalactan protein 10	PF02469	PTHR10900:SF23,PTHR10900					AT3G60900.1	FLA10	FASCICLIN-like arabinogalactan-protein 10	LOC_Os04g48490.1		fasciclin-like arabinogalactan protein, putative, expressed
GRMZM2G305211	1.76545	0.267593	4.91666	0.0265989	1	GRMZM2G305211	no_annotation	no_annotation	no_annotation	no_annotation	PF01370,PF00244,PF00121	PTHR18860				GO:0004807,GO:0008152,GO:0003824,GO:0050662,GO:0044237	AT3G02520.1	GF14 NU,GRF7	general regulatory factor 7	LOC_Os11g34450.1		14-3-3 protein, putative, expressed
GRMZM2G433162	-1.06282	2.59416	4.90767	0.0267377	1	GRMZM2G433162	GRMZM2G433162	RefSeq peptide	NP_001168530	hypothetical protein LOC100382310	PF01490	PTHR22950	KOG1303				AT5G09220.1	AAP2	amino acid permease 2	LOC_Os12g08130.1		amino acid transporter, putative, expressed
GRMZM2G021973	3.33211	-1.4175	4.90596	0.0267642	1	GRMZM2G021973	GRMZM2G021973	RefSeq peptide	NP_001145053	hypothetical protein LOC100278242
GRMZM2G115491	-1.05115	2.445	4.90543	0.0267724	1	GRMZM2G115491	GRMZM2G115491	RefSeq peptide	NP_001149535	LOC100283161	PF00190					GO:0045735	AT3G10080.1		RmlC-like cupins superfamily protein	LOC_Os02g32980.1		Cupin domain containing protein, expressed
GRMZM2G176206	-1.53859	0.0592873	4.9015	0.0268333	1	GRMZM2G176206	no_annotation	no_annotation	no_annotation	no_annotation	PF00069,PF00560,PF08263	PTHR24420,PTHR24420:SF789	KOG1187	2.7.1.-	K00924	GO:0004672,GO:0005524,GO:0006468,GO:0005515	AT5G25930.1		Protein kinase family protein with leucine-rich repeat domain	LOC_Os02g13510.1		receptor-like protein kinase 5 precursor, putative, expressed
GRMZM2G004528	-0.541741	6.16386	4.89808	0.0268865	1	GRMZM2G004528	GRMZM2G004528	RefSeq peptide	NP_001105968	putative inositol-3-phosphate synthase	PF01658,PF07994	PTHR11510	KOG0693	5.5.1.4	K01858	GO:0004512,GO:0006021,GO:0008654	AT2G22240.1	ATIPS2,ATMIPS2,MIPS2	myo-inositol-1-phosphate synthase 2	LOC_Os03g09250.1		inositol-3-phosphate synthase, putative, expressed
GRMZM2G171170	0.663762	4.90544	4.88954	0.0270199	1	GRMZM2G171170	GRMZM2G171170	RefSeq peptide	NP_001141102	hypothetical protein LOC100273185		PTHR13620					AT2G36110.1		Polynucleotidyl transferase, ribonuclease H-like superfamily protein	LOC_Os01g47180.1		3-5 exonuclease domain-containing protein, putative, expressed
AC209697.3_FG005	5.01516	-2.49553	4.88816	0.0270415	1	AC209697.3_FG005	no_annotation	no_annotation	no_annotation	no_annotation
GRMZM2G110172	5.01516	-2.49553	4.88816	0.0270415	1	GRMZM2G110172	no_annotation	no_annotation	no_annotation	no_annotation
GRMZM2G539749	5.01516	-2.49553	4.88816	0.0270415	1	GRMZM2G539749	GRMZM2G539749	RefSeq DNA	NM_001165612	hypothetical protein LOC100304137 (LOC100304137), mRNA
GRMZM2G116167	0.939112	3.3509	4.88193	0.0271393	1	GRMZM2G116167	no_annotation	no_annotation	no_annotation	no_annotation
GRMZM2G021624	-0.894886	3.36585	4.87644	0.0272257	1	GRMZM2G021624	GRMZM2G021624	RefSeq peptide	NP_001149752	receptor-like protein kinase RK20-1	PF00069,PF01657	PTHR24420:SF430,PTHR24420	KOG1187			GO:0004672,GO:0005524,GO:0006468	AT4G23180.1	CRK10,RLK4	cysteine-rich RLK (RECEPTOR-like protein kinase) 10	LOC_Os07g35370.1		TKL_IRAK_DUF26-lc.15 - DUF26 kinases have homology to DUF26 containing loci, expressed
GRMZM2G054678	0.948095	3.32169	4.86028	0.0274819	1	GRMZM2G054678	no_annotation	no_annotation	no_annotation	no_annotation
GRMZM2G404769	2.16429	0.918303	4.8589	0.0275038	1	GRMZM2G404769	no_annotation	no_annotation	no_annotation	no_annotation	PF00149,PF02319	PTHR10161				GO:0016787,GO:0003700,GO:0006355,GO:0005667	AT1G14700.1	ATPAP3,PAP3	purple acid phosphatase 3	LOC_Os03g06240.1		YT521-B-like family domain containing protein, expressed
GRMZM5G864490	6.57468	-1.4963	4.85446	0.0275748	1	GRMZM5G864490	GRMZM5G864490	RefSeq peptide	YP_588391	hypothetical protein ZeamMp142	PF07727						AT4G23160.1	CRK8	cysteine-rich RLK (RECEPTOR-like protein kinase) 8
GRMZM5G803404	-1.88924	-0.853627	4.85103	0.0276297	1	GRMZM5G803404	no_annotation	no_annotation	no_annotation	no_annotation							AT5G60740.1		ABC transporter family protein	LOC_Os04g11820.1		white-brown complex homolog protein, putative, expressed
AC233943.1_FG002	0.704513	4.32812	4.84653	0.0277018	1	AC233943.1_FG002	AC233943.1_FG002	RefSeq peptide	NP_001131918	ramosa 2	PF03195						AT5G63090.1	LOB	Lateral organ boundaries (LOB) domain family protein	LOC_Os01g07480.1		DUF260 domain containing protein, putative, expressed
GRMZM2G348909	-0.648666	4.4971	4.83951	0.0278148	1	GRMZM2G348909	GRMZM2G348909	RefSeq peptide	NP_001140279	hypothetical protein LOC100272323	PF00612					GO:0005515	AT1G19870.1	iqd32	IQ-domain 32	LOC_Os04g56740.1		IQ calmodulin-binding motif family protein, putative, expressed
GRMZM2G117250	5.05831	-2.48517	4.82111	0.0281133	1	GRMZM2G117250	no_annotation	no_annotation	no_annotation	no_annotation	PF00069,PF08276,PF01453,PF00954	PTHR24420,PTHR24420:SF442	KOG1187			GO:0004672,GO:0005524,GO:0006468,GO:0048544	AT2G19130.1		S-locus lectin protein kinase family protein	LOC_Os07g36780.1		S-domain receptor-like protein kinase, putative, expressed
GRMZM2G118099	5.05831	-2.48517	4.82111	0.0281133	1	GRMZM2G118099	no_annotation	no_annotation	no_annotation	no_annotation
GRMZM2G302559	5.05831	-2.48517	4.82111	0.0281133	1	GRMZM2G302559	no_annotation	no_annotation	no_annotation	no_annotation	PF07651,PF00955	PTHR11453:SF6,PTHR11453				GO:0006820,GO:0016021,GO:0005543	AT1G15460.1	ATBOR4,BOR4	HCO3- transporter family	LOC_Os05g08430.1		boron transporter protein, putative, expressed
GRMZM2G111309	-1.00503	2.83279	4.82035	0.0281256	1	GRMZM2G111309	GRMZM2G111309	RefSeq peptide	NP_001150232	amidase	PF01425	PTHR11895:SF8,PTHR11895	KOG1211			GO:0016884	AT4G34880.1		Amidase family protein	LOC_Os04g10460.1		amidase, putative, expressed
AC191042.4_FG001	5.26652	-2.37801	4.81347	0.0282381	1	AC191042.4_FG001	no_annotation	no_annotation	no_annotation	no_annotation							AT4G11000.1		Ankyrin repeat family protein	LOC_Os06g18900.1		cadmium tolerance factor, putative, expressed
GRMZM2G048375	5.26652	-2.37801	4.81347	0.0282381	1	GRMZM2G048375	GRMZM2G048375	RefSeq peptide	NP_001130600	hypothetical protein LOC100191699	PF00331					GO:0004553,GO:0005975	AT4G33830.1		Glycosyl hydrolase family 10 protein	LOC_Os03g10440.1		glycosyl hydrolase family 10 protein, putative, expressed
GRMZM2G331770	5.26652	-2.37801	4.81347	0.0282381	1	GRMZM2G331770	no_annotation	no_annotation	no_annotation	no_annotation										LOC_Os04g55100.1		expressed protein
GRMZM2G172537	-0.880122	3.44062	4.8073	0.0283394	1	GRMZM2G172537	GRMZM2G172537	RefSeq peptide	NP_001150602	LOC100284235	PF00332	PTHR16631				GO:0004553,GO:0005975	AT1G32860.1		Glycosyl hydrolase superfamily protein	LOC_Os03g14210.1		glycosyl hydrolases family 17, putative, expressed
GRMZM2G700192	1.82455	0.637507	4.80435	0.0283879	1	GRMZM2G700192	GRMZM2G700192	RefSeq peptide	NP_001136780	hypothetical protein LOC100216923
AC203900.3_FG006	3.5313	0.0290976	4.78452	0.0287166	1	AC203900.3_FG006	no_annotation	no_annotation	no_annotation	no_annotation	PF00560	PTHR24420:SF497,PTHR24420				GO:0005515	AT4G18760.1	AtRLP51,RLP51	receptor like protein 51	LOC_Os01g54630.1		leucine rich repeat family protein, putative, expressed
GRMZM2G143998	-2.86455	-2.28673	4.78064	0.0287814	1	GRMZM2G143998	no_annotation	no_annotation	no_annotation	no_annotation	PF00854	PTHR11654:SF37,PTHR11654	KOG1237			GO:0005215,GO:0006810,GO:0016020	AT2G37900.1		Major facilitator superfamily protein	LOC_Os03g60850.1		peptide transporter PTR2, putative, expressed
GRMZM2G148052	-2.86455	-2.28673	4.78064	0.0287814	1	GRMZM2G148052	no_annotation	no_annotation	no_annotation	no_annotation	PF00067	PTHR25943:SF170,PTHR25943	KOG0156			GO:0005506,GO:0016705,GO:0020037,GO:0055114	AT3G26310.1	CYP71B35	cytochrome P450, family 71, subfamily B, polypeptide 35	LOC_Os02g09220.1		cytochrome P450, putative, expressed
GRMZM2G156905	-2.86455	-2.28673	4.78064	0.0287814	1	GRMZM2G156905	no_annotation	no_annotation	no_annotation	no_annotation	PF00069,PF08263	PTHR24420,PTHR24420:SF779	KOG1187			GO:0004672,GO:0005524,GO:0006468	AT2G26730.1		Leucine-rich repeat protein kinase family protein	LOC_Os01g42294.1		inactive receptor kinase At2g26730 precursor, putative, expressed
GRMZM2G397055	-2.86455	-2.28673	4.78064	0.0287814	1	GRMZM2G397055	GRMZM2G397055	RefSeq peptide	NP_001132441	hypothetical protein LOC100193894	PF08240,PF00107	PTHR11695:SF4,PTHR11695	KOG0022	1.1.1.1,1.1.1.284	K00121	GO:0008270,GO:0016491,GO:0055114	AT5G42250.1		Zinc-binding alcohol dehydrogenase family protein	LOC_Os07g42924.1		dehydrogenase, putative, expressed
GRMZM2G312419	-0.741424	3.91928	4.77838	0.0288192	1	GRMZM2G312419	no_annotation	no_annotation	no_annotation	no_annotation	PF00249	PTHR10641	KOG0048			GO:0003682	AT1G69560.1	ATMYB105,LOF2,MYB105	myb domain protein 105	LOC_Os01g16810.1		MYB family transcription factor, putative, expressed
GRMZM2G068778	-1.79579	-0.930563	4.77825	0.0288214	1	GRMZM2G068778	no_annotation	no_annotation	no_annotation	no_annotation
GRMZM2G061626	6.50426	-1.55245	4.77118	0.0289399	1	GRMZM2G061626	GRMZM2G061626	RefSeq peptide	NP_001150897	ZFP16-2		PTHR26374,PTHR26374:SF459					AT5G59820.1	RHL41,ZAT12	C2H2-type zinc finger family protein	LOC_Os03g60560.1		ZOS3-21 - C2H2 zinc finger protein, expressed
GRMZM5G859187	6.50426	-1.55245	4.77118	0.0289399	1	GRMZM5G859187	GRMZM5G859187	RefSeq peptide	YP_588422	hypothetical protein ZeamMp177
GRMZM2G077546	-1.39121	0.493973	4.77096	0.0289436	1	GRMZM2G077546	no_annotation	no_annotation	no_annotation	no_annotation	PF00083	PTHR24063:SF74,PTHR24063	KOG0254			GO:0022857,GO:0055085,GO:0016021	AT1G75220.1		Major facilitator superfamily protein	LOC_Os05g49270.1		transporter family protein, putative, expressed
EF517601.1_FG025	-2.20356	-1.58396	4.76568	0.0290326	1	EF517601.1_FG025	EF517601.1_FG025	RefSeq peptide	NP_001130618	hypothetical protein LOC100191717							AT4G01935.1			LOC_Os01g14890.1		expressed protein
GRMZM2G177940	1.07343	2.68273	4.76037	0.0291223	1	GRMZM2G177940	GRMZM2G177940	RefSeq peptide	NP_001167796	hypothetical protein LOC100381490							AT5G19730.1		Pectin lyase-like superfamily protein	LOC_Os01g53990.1		pectinesterase, putative, expressed
GRMZM2G145654	-1.76085	-0.863415	4.75559	0.0292033	1	GRMZM2G145654	GRMZM2G145654	RefSeq peptide	NP_001142553	hypothetical protein LOC100274805							AT1G76600.1			LOC_Os07g03120.1		expressed protein
GRMZM5G841684	-2.24753	-1.76391	4.75182	0.0292674	1	GRMZM5G841684	no_annotation	no_annotation	no_annotation	no_annotation
GRMZM2G067919	-0.86246	3.37908	4.74824	0.0293283	1	GRMZM2G067919	GRMZM2G067919	UniProtKB/Swiss-Prot	P15590	Globulin-1 S allele Precursor (GLB1-S)(7S-like)	PF00190					GO:0045735	AT3G22640.1	PAP85	cupin family protein	LOC_Os03g46100.1		cupin domain containing protein, expressed
GRMZM2G304471	-2.52755	-2.11889	4.74613	0.0293642	1	GRMZM2G304471	no_annotation	no_annotation	no_annotation	no_annotation
GRMZM2G573867	-0.675011	4.34099	4.74298	0.0294181	1	GRMZM2G573867	GRMZM2G573867	RefSeq peptide	NP_001140902	hypothetical protein LOC100272979	PF01761	PTHR21090		4.2.3.4	K01735	GO:0003856,GO:0009073	AT5G66120.2		3-dehydroquinate synthase, putative	LOC_Os09g36800.1		3-dehydroquinate synthase, putative, expressed
GRMZM2G130442	-0.571217	5.88499	4.74026	0.0294647	1	GRMZM2G130442	GRMZM2G130442	RefSeq peptide	NP_001105127	OCL5 protein	PF01852,PF00046	PTHR24325:SF193,PTHR24325	KOG0483		K09338	GO:0003700,GO:0043565,GO:0006355,GO:0008289	AT4G04890.1	PDF2	protodermal factor 2	LOC_Os08g08820.1		homeobox and START domains containing protein, putative, expressed
GRMZM2G401721	1.5376	0.678357	4.74009	0.0294675	1	GRMZM2G401721	no_annotation	no_annotation	no_annotation	no_annotation		PTHR12346					AT1G70060.1	SNL4	SIN3-like 4	LOC_Os05g51110.1		expressed protein
GRMZM2G317743	-1.33964	0.734401	4.7286	0.029665	1	GRMZM2G317743	no_annotation	no_annotation	no_annotation	no_annotation
GRMZM2G100822	2.50187	-0.816259	4.72819	0.029672	1	GRMZM2G100822	no_annotation	no_annotation	no_annotation	no_annotation	PF00657	PTHR22835,PTHR22835:SF39				GO:0016788,GO:0006629	AT4G16230.1		GDSL-like Lipase/Acylhydrolase superfamily protein	LOC_Os06g50940.1		GDSL-like lipase/acylhydrolase, putative, expressed
GRMZM2G093276	-1.39398	0.538651	4.72502	0.0297269	1	GRMZM2G093276	GRMZM2G093276	RefSeq peptide	NP_001148241	ZIP zinc/iron transport family protein	PF02535	PTHR11040,PTHR11040:SF1	KOG1558			GO:0046873,GO:0030001,GO:0055085,GO:0016020	AT1G05300.1	ZIP5	zinc transporter 5 precursor	LOC_Os07g12890.1		metal cation transporter, putative, expressed
GRMZM2G021794	-1.41202	0.460805	4.7044	0.0300854	1	GRMZM2G021794	GRMZM2G021794	RefSeq peptide	NP_001147565	fasciclin-like arabinogalactan protein 7	PF02469	PTHR10900,PTHR10900:SF23					AT2G20520.1	FLA6	FASCICLIN-like arabinogalactan 6	LOC_Os05g48900.1		fasciclin domain containing protein, expressed
GRMZM5G862109	-0.58331	6.19917	4.70331	0.0301045	1	GRMZM5G862109	GRMZM5G862109	RefSeq peptide	NP_001104904	indeterminate spikelet1	PF00847	PTHR11795:SF332,PTHR11795				GO:0003700,GO:0006355	AT4G36920.1	AP2,FL1,FLO2	Integrase-type DNA-binding superfamily protein	LOC_Os03g60430.2		AP2 domain containing protein, expressed
GRMZM2G120320	-2.37852	1.42345	4.6944	0.030261	1	GRMZM2G120320	GRMZM2G120320	RefSeq peptide	NP_001146039	hypothetical protein LOC100279570										LOC_Os02g08440.1		WRKY71, expressed
GRMZM2G005290	-2.71746	-2.38554	4.6941	0.0302664	1	GRMZM2G005290	no_annotation	no_annotation	no_annotation	no_annotation		PTHR13683,PTHR13683:SF100	KOG1339				AT1G03230.1		Eukaryotic aspartyl protease family protein	LOC_Os01g71090.1		xylanase inhibitor, putative, expressed
GRMZM2G010211	-2.71746	-2.38554	4.6941	0.0302664	1	GRMZM2G010211	no_annotation	no_annotation	no_annotation	no_annotation	PF00202,PF01474	PTHR11986,PTHR11986:SF23				GO:0008483,GO:0030170,GO:0003849,GO:0009073	AT2G38400.1	AGT3	alanine:glyoxylate aminotransferase 3	LOC_Os05g39770.1		aminotransferase, putative, expressed
GRMZM2G013042	-2.71746	-2.38554	4.6941	0.0302664	1	GRMZM2G013042	GRMZM2G013042	RefSeq peptide	NP_001151665	alcohol dehydrogenases	PF00106	PTHR24322,PTHR24322:SF58	KOG0725			GO:0016491,GO:0008152	AT3G01980.1		NAD(P)-binding Rossmann-fold superfamily protein	LOC_Os03g63290.1		oxidoreductase, short chain dehydrogenase/reductase family protein, putative, expressed
GRMZM2G076313	-2.71746	-2.38554	4.6941	0.0302664	1	GRMZM2G076313	GRMZM2G076313	RefSeq peptide	NP_001169850	hypothetical protein LOC100383742	PF00854	PTHR11654:SF37,PTHR11654	KOG1237			GO:0005215,GO:0006810,GO:0016020	AT2G02040.1	ATPTR2,ATPTR2-B,NTR1,PTR2,PTR2-B	peptide transporter 2	LOC_Os02g47090.1		peptide transporter PTR2, putative, expressed
GRMZM2G432583	-2.71746	-2.38554	4.6941	0.0302664	1	GRMZM2G432583	GRMZM2G432583	RefSeq peptide	NP_001143650	hypothetical protein LOC100276372	PF03106					GO:0003700,GO:0043565,GO:0006355	AT5G01900.1	ATWRKY62,WRKY62	WRKY DNA-binding protein 62	LOC_Os05g40060.1		WRKY48, expressed
GRMZM2G476357	-2.71746	-2.38554	4.6941	0.0302664	1	GRMZM2G476357	GRMZM2G476357	UniProtKB/TrEMBL	C4J4Z3	Putative uncharacterized protein	PF00382	PTHR11618:SF13,PTHR11618	KOG1597			GO:0017025	AT3G10330.1		Cyclin-like family protein	LOC_Os05g47480.1		transcription initiation factor IIB, putative, expressed
GRMZM2G403828	-1.43872	0.217281	4.6861	0.0304077	1	GRMZM2G403828	GRMZM2G403828	RefSeq peptide	NP_001141035	hypothetical protein LOC100273114							AT3G52870.1		IQ calmodulin-binding motif family protein	LOC_Os12g05420.1		calmodulin-binding protein, putative, expressed
GRMZM2G008751	-1.38896	0.470735	4.68577	0.0304133	1	GRMZM2G008751	no_annotation	no_annotation	no_annotation	no_annotation	PF00561	PTHR10992,PTHR10992:SF13	KOG1454				AT3G03990.1		alpha/beta-Hydrolases superfamily protein	LOC_Os03g10620.2		hydrolase, alpha/beta fold family domain containing protein, expressed
GRMZM2G173090	6.43024	-1.61077	4.68403	0.0304442	1	GRMZM2G173090	GRMZM2G173090	RefSeq peptide	NP_001150022	heat shock factor protein HSF30	PF00447	PTHR10015,PTHR10015:SF7	KOG0627			GO:0003700,GO:0043565,GO:0006355,GO:0005634	AT2G26150.1	ATHSFA2,HSFA2	heat shock transcription factor A2	LOC_Os06g36930.1		HSF-type DNA-binding domain containing protein, expressed
GRMZM2G476597	-2.76376	-1.96096	4.68112	0.0304959	1	GRMZM2G476597	GRMZM2G476597	UniProtKB/TrEMBL	C4J153	Putative uncharacterized protein	PF00067	PTHR24296	KOG0157			GO:0005506,GO:0016705,GO:0020037,GO:0055114	AT2G45510.1	CYP704A2	cytochrome P450, family 704, subfamily A, polypeptide 2	LOC_Os04g48460.1		cytochrome P450, putative, expressed
GRMZM2G028086	1.23938	2.06929	4.68094	0.030499	1	GRMZM2G028086	GRMZM2G028086	RefSeq peptide	NP_001151532	calcium-dependent protein kinase, isoform AK1	PF00069	PTHR24349,PTHR24349:SF13	KOG0032			GO:0004672,GO:0005524,GO:0006468	AT5G12480.1	CPK7	calmodulin-domain protein kinase 7	LOC_Os07g38120.1		CAMK_CAMK_like.34 - CAMK includes calcium/calmodulin depedent protein kinases, expressed
GRMZM2G083749	-0.759679	3.78361	4.68073	0.0305027	1	GRMZM2G083749	GRMZM2G083749	RefSeq peptide	NP_001130491	hypothetical protein LOC100191589							AT4G29100.1		basic helix-loop-helix (bHLH) DNA-binding superfamily protein	LOC_Os05g14010.1		ethylene-responsive protein related, putative, expressed
GRMZM2G063899	-0.616598	4.79912	4.67823	0.0305471	1	GRMZM2G063899	GRMZM2G063899	RefSeq peptide	NP_001136668	hypothetical protein LOC100216797							AT3G16200.1			LOC_Os01g31220.1		expressed protein
GRMZM2G477762	2.90283	-1.70981	4.67141	0.0306688	1	GRMZM2G477762	no_annotation	no_annotation	no_annotation	no_annotation
GRMZM5G833774	-0.558044	5.97798	4.66126	0.0308506	1	GRMZM5G833774	GRMZM5G833774	RefSeq peptide	NP_001152449	protein phosphatase 2C	PF00481	PTHR13832,PTHR13832:SF97				GO:0003824	AT3G51370.1		Protein phosphatase 2C family protein	LOC_Os03g04430.1		protein phosphatase 2C, putative, expressed
GRMZM2G553379	0.520682	7.05334	4.64007	0.0312338	1	GRMZM2G553379	GRMZM2G553379	RefSeq peptide	NP_001105147	m15 protein	PF01486,PF00319	PTHR11945:SF19,PTHR11945	KOG0014		K09264	GO:0003677,GO:0046983,GO:0003700,GO:0006355,GO:0005634	AT1G69120.1	AGL7,AP1	K-box region and MADS-box transcription factor family protein	LOC_Os03g54160.2		OsMADS14 - MADS-box family gene with MIKCc type-box, expressed
GRMZM5G818776	4.99178	-2.5007	4.63898	0.0312535	1	GRMZM5G818776	no_annotation	no_annotation	no_annotation	no_annotation	PF00010	PTHR12565				GO:0046983	AT4G00120.1	EDA33,GT140,IND,IND1	basic helix-loop-helix (bHLH) DNA-binding superfamily protein	LOC_Os08g01700.1		basic helix-loop-helix family protein, putative, expressed
GRMZM2G414995	0.523676	7.27644	4.63124	0.0313948	1	GRMZM2G414995	no_annotation	no_annotation	no_annotation	no_annotation							AT4G28100.1			LOC_Os07g37156.1		expressed protein
GRMZM2G152739	-1.11211	2.24195	4.63122	0.0313952	1	GRMZM2G152739	GRMZM2G152739	RefSeq peptide	NP_001140597	hypothetical protein LOC100272668	PF01764					GO:0004806,GO:0006629	AT3G52430.1	ATPAD4,PAD4	alpha/beta-Hydrolases superfamily protein	LOC_Os11g09010.3		lipase, putative, expressed
GRMZM2G455413	4.50457	0.931584	4.62721	0.0314687	1	GRMZM2G455413	no_annotation	no_annotation	no_annotation	no_annotation	PF00124					GO:0045156,GO:0009772,GO:0019684	ATCG00020.1		photosystem II reaction center protein A	LOC_Os08g35420.1		photosynthetic reaction center protein, putative, expressed
GRMZM5G855094	-0.730624	3.90034	4.62682	0.0314759	1	GRMZM5G855094	no_annotation	no_annotation	no_annotation	no_annotation
GRMZM2G134234	0.535862	6.50295	4.61734	0.0316503	1	GRMZM2G134234	GRMZM2G134234	RefSeq peptide	NP_001146012	hypothetical protein LOC100279543	PF07800		KOG4172				AT3G25910.1		Protein of unknown function (DUF1644)	LOC_Os01g42700.1		expressed protein
GRMZM2G101221	-1.90764	-0.906645	4.61605	0.0316741	1	GRMZM2G101221	no_annotation	no_annotation	no_annotation	no_annotation							AT1G77100.1		Peroxidase superfamily protein	LOC_Os12g08920.1		peroxidase precursor, putative, expressed
GRMZM2G166776	6.35221	-1.67145	4.59261	0.0321101	1	GRMZM2G166776	GRMZM2G166776	RefSeq peptide	NP_001142531	hypothetical protein LOC100274774							AT5G07330.1			LOC_Os11g32890.1		expressed protein
GRMZM2G341723	-2.02378	-1.5363	4.59206	0.0321204	1	GRMZM2G341723	no_annotation	no_annotation	no_annotation	no_annotation	PF00926	PTHR11373,PTHR11373:SF10				GO:0008686,GO:0009231	AT5G40270.1		HD domain-containing metal-dependent phosphohydrolase family protein	LOC_Os01g01920.1		HD domain containing protein 2, putative, expressed
GRMZM2G015212	-1.37824	0.476077	4.58692	0.0322169	1	GRMZM2G015212	no_annotation	no_annotation	no_annotation	no_annotation
GRMZM2G126386	-1.25168	1.45489	4.58141	0.0323205	1	GRMZM2G126386	GRMZM2G126386	RefSeq peptide	NP_001159068	hypothetical protein LOC100304114	PF01789					GO:0005509,GO:0015979,GO:0009523,GO:0009654,GO:0019898	AT3G05410.2		Photosystem II reaction center PsbP family protein	LOC_Os01g70820.1		lumenal PsbP, putative, expressed
GRMZM2G154301	0.550658	6.23151	4.58116	0.0323253	1	GRMZM2G154301	GRMZM2G154301	RefSeq peptide	NP_001169903	hypothetical protein LOC100383798	PF01476	PTHR23354:SF38,PTHR23354				GO:0016998	AT1G21880.2	LYM1	lysm domain GPI-anchored protein 1 precursor	LOC_Os02g53000.1		lysM domain-containing GPI-anchored protein precursor, putative, expressed
GRMZM2G035098	1.62462	0.273269	4.58	0.0323472	1	GRMZM2G035098	no_annotation	no_annotation	no_annotation	no_annotation	PF01163	PTHR10593:SF5,PTHR10593	KOG2270			GO:0003824,GO:0005524	AT5G37350.1		Serine/threonine-protein kinase Rio1	LOC_Os07g06820.2		serine/threonine-protein kinase RIO-like, putative, expressed
GRMZM2G099802	-1.02921	2.35704	4.5658	0.0326164	1	GRMZM2G099802	GRMZM2G099802	RefSeq peptide	NP_001132075	hypothetical protein LOC100193489	PF00657	PTHR22835,PTHR22835:SF39				GO:0016788,GO:0006629	AT4G28780.1		GDSL-like Lipase/Acylhydrolase superfamily protein	LOC_Os04g42860.1		GDSL-like lipase/acylhydrolase, putative, expressed
AC231745.1_FG003	-1.15741	1.95103	4.55015	0.0329159	1	AC231745.1_FG003	no_annotation	no_annotation	no_annotation	no_annotation	PF00657	PTHR22835,PTHR22835:SF39				GO:0016788,GO:0006629	AT5G45910.1		GDSL-like Lipase/Acylhydrolase superfamily protein	LOC_Os06g06290.1		GDSL-like lipase/acylhydrolase, putative, expressed
GRMZM2G320506	-1.88192	0.23144	4.54979	0.0329228	1	GRMZM2G320506	GRMZM2G320506	RefSeq peptide	NP_001105109	LOC541988	PF00069,PF00036	PTHR24349:SF13,PTHR24349	KOG0032	2.7.11.1	K13412	GO:0005509,GO:0004672,GO:0005524,GO:0006468	AT5G04870.1	ATCPK1,CPK1	calcium dependent protein kinase 1	LOC_Os03g57450.1		CAMK_CAMK_like.2 - CAMK includes calcium/calmodulin depedent protein kinases, expressed
GRMZM2G453672	2.78715	-1.01269	4.54022	0.0331074	1	GRMZM2G453672	no_annotation	no_annotation	no_annotation	no_annotation	PF00069,PF00560	PTHR24420:SF474,PTHR24420	KOG1187			GO:0004672,GO:0005524,GO:0006468,GO:0005515	AT3G47570.1		Leucine-rich repeat protein kinase family protein	LOC_Os11g29790.1		receptor kinase, putative, expressed
GRMZM2G160902	-0.589073	5.57463	4.5399	0.0331134	1	GRMZM2G160902	GRMZM2G160902	RefSeq DNA	NM_001153065	LOC100280132 (pco086173), mRNA	PF00170	PTHR22952,PTHR22952:SF61				GO:0003700,GO:0043565,GO:0006355	AT3G62420.1	ATBZIP53,BZIP53	basic region/leucine zipper motif 53	LOC_Os12g37410.1		CPuORF5 - conserved peptide uORF-containing transcript, expressed
AC213654.3_FG006	5.08903	-2.47997	4.53855	0.0331397	1	AC213654.3_FG006	no_annotation	no_annotation	no_annotation	no_annotation	PF00544						AT1G67750.1		Pectate lyase family protein	LOC_Os04g05050.1		pectate lyase precursor, putative, expressed
GRMZM5G874734	5.08903	-2.47997	4.53855	0.0331397	1	GRMZM5G874734	no_annotation	no_annotation	no_annotation	no_annotation
GRMZM2G099854	2.10506	0.266078	4.53803	0.0331496	1	GRMZM2G099854	no_annotation	no_annotation	no_annotation	no_annotation	PF10536
GRMZM2G114276	-0.580664	6.5306	4.53229	0.0332611	1	GRMZM2G114276	no_annotation	no_annotation	no_annotation	no_annotation	PF00069,PF00560,PF08263	PTHR24420,PTHR24420:SF687	KOG1187			GO:0004672,GO:0005524,GO:0006468,GO:0005515	AT4G36180.1		Leucine-rich receptor-like protein kinase family protein	LOC_Os04g48760.1		leucine-rich repeat family protein, putative, expressed
GRMZM2G152895	2.24137	-1.00666	4.53187	0.0332693	1	GRMZM2G152895	GRMZM2G152895	RefSeq peptide	NP_001151034	1-O-acylceramide synthase	PF02450	PTHR11440,PTHR11440:SF12	KOG2369			GO:0008374,GO:0006629	AT1G27480.1		alpha/beta-Hydrolases superfamily protein	LOC_Os03g13030.2		lecithin cholesterol acyltransferase, putative, expressed
GRMZM5G883855	2.30382	-0.108555	4.52975	0.0333105	1	GRMZM5G883855	GRMZM5G883855	RefSeq peptide	NP_001139538	ameiotic 1							AT5G51330.1	DYAD,SWI1	SWITCH1	LOC_Os03g44760.1		SWI1, putative, expressed
GRMZM2G434572	-1.37685	0.401892	4.52412	0.0334203	1	GRMZM2G434572	no_annotation	no_annotation	no_annotation	no_annotation	PF03079	PTHR23418	KOG2107			GO:0010309,GO:0055114	AT5G43850.1	ARD4,ATARD4	RmlC-like cupins superfamily protein	LOC_Os10g28360.1		1,2-dihydroxy-3-keto-5-methylthiopentene dioxygenase protein, putative, expressed
GRMZM2G019945	5.46101	-2.27746	4.51494	0.0336	1	GRMZM2G019945	no_annotation	no_annotation	no_annotation	no_annotation		PTHR16038,PTHR16038:SF3					AT1G29320.1		Transducin/WD40 repeat-like superfamily protein	LOC_Os07g32350.1		WD domain, G-beta repeat domain containing protein, expressed
GRMZM2G478920	5.46101	-2.27746	4.51494	0.0336	1	GRMZM2G478920	no_annotation	no_annotation	no_annotation	no_annotation
GRMZM2G178955	-0.65526	4.28312	4.51188	0.0336602	1	GRMZM2G178955	no_annotation	no_annotation	no_annotation	no_annotation	PF07651	PTHR22951,PTHR22951:SF1	KOG0251			GO:0005543	AT5G35200.1		ENTH/ANTH/VHS superfamily protein	LOC_Os02g55970.1		ANTH, putative, expressed
GRMZM5G808402	1.65761	0.296945	4.50416	0.0338124	1	GRMZM5G808402	GRMZM5G808402	UniProtKB/Swiss-Prot	P00827	ATP synthase subunit beta, chloroplastic (EC 3.6.3.14)(F-ATPase subunit beta)(ATP synthase F1 sector subunit beta)	PF00006,PF00306,PF02874	PTHR15184:SF23,PTHR15184	KOG1350	3.6.3.14	K02112	GO:0005524,GO:0016820,GO:0015991,GO:0033178,GO:0015992,GO:0046034	ATCG00480.1		ATP synthase subunit beta	LOC_Os10g21266.1		ATP synthase subunit beta, putative, expressed
GRMZM5G810393	-1.4476	0.242637	4.49966	0.0339015	1	GRMZM5G810393	GRMZM5G810393	RefSeq peptide	NP_001140775	hypothetical protein LOC100272850	PF00067	PTHR24296	KOG0157	1.14.-.-	K00517	GO:0005506,GO:0016705,GO:0020037,GO:0055114	AT3G56630.1	CYP94D2	cytochrome P450, family 94, subfamily D, polypeptide 2	LOC_Os01g58970.1		cytochrome P450, putative, expressed
GRMZM2G114575	-0.593195	5.33046	4.49961	0.0339026	1	GRMZM2G114575	GRMZM2G114575	RefSeq peptide	NP_001141720	hypothetical protein LOC100273851							AT3G17510.1	CIPK1,SnRK3.16	CBL-interacting protein kinase 1	LOC_Os07g44290.1		CAMK_KIN1/SNF1/Nim1_like.29 - CAMK includes calcium/calmodulin depedent protein kinases, expressed
GRMZM2G436593	-0.510324	6.51798	4.49672	0.03396	1	GRMZM2G436593	GRMZM2G436593	RefSeq peptide	NP_001150641	mitochondrial 2-oxoglutarate/malate carrier protein	PF00153	PTHR24089,PTHR24089:SF78	KOG0759		K13577		AT4G24570.1	DIC2	dicarboxylate carrier 2	LOC_Os08g37370.1		mitochondrial carrier protein, putative, expressed
AC195253.3_FG002	-3.11006	-2.71141	4.49435	0.034007	1	AC195253.3_FG002	no_annotation	no_annotation	no_annotation	no_annotation
GRMZM2G000652	-3.11006	-2.71141	4.49435	0.034007	1	GRMZM2G000652	no_annotation	no_annotation	no_annotation	no_annotation	PF01734	PTHR10470:SF3,PTHR10470				GO:0006629	AT4G37050.1	AtPLAIVC,PLA V,PLP4	PATATIN-like protein 4	LOC_Os11g39990.1		patatin, putative, expressed
GRMZM2G573667	-3.11006	-2.71141	4.49435	0.034007	1	GRMZM2G573667	no_annotation	no_annotation	no_annotation	no_annotation
GRMZM2G104220	-2.33309	-1.97366	4.48916	0.0341105	1	GRMZM2G104220	GRMZM2G104220	UniProtKB/TrEMBL	C4JAY6	Putative uncharacterized protein
GRMZM2G106039	2.91773	-1.70524	4.47337	0.0344271	1	GRMZM2G106039	GRMZM2G106039	RefSeq peptide	YP_588412	ribosomal protein S2	PF00836,PF00318	PTHR12534	KOG0832			GO:0003735,GO:0006412,GO:0005622,GO:0005840,GO:0031110	AT3G03600.1	RPS2	ribosomal protein S2	LOC_Os12g34092.1		ribosomal protein S2, putative, expressed
GRMZM5G822947	-1.54299	4.75231	4.47286	0.0344372	1	GRMZM5G822947	GRMZM5G822947	RefSeq peptide	NP_001143955	hypothetical protein LOC100276769	PF04588						AT5G27760.1		Hypoxia-responsive family protein	LOC_Os12g02040.1		hypoxia-responsive family protein, putative, expressed
GRMZM2G328500	-0.526999	5.95788	4.47248	0.034445	1	GRMZM2G328500	GRMZM2G328500	RefSeq peptide	NP_001146018	hypothetical protein LOC100279549	PF00984,PF03721,PF03720	PTHR11374	KOG2666	1.1.1.22	K00012	GO:0016616,GO:0051287,GO:0055114	AT3G29360.1		UDP-glucose 6-dehydrogenase family protein	LOC_Os12g25690.1		UDP-glucose 6-dehydrogenase, putative, expressed
GRMZM2G071310	-2.75506	-2.39066	4.46358	0.0346249	1	GRMZM2G071310	no_annotation	no_annotation	no_annotation	no_annotation
GRMZM2G124921	-2.75506	-2.39066	4.46358	0.0346249	1	GRMZM2G124921	GRMZM2G124921	RefSeq peptide	NP_001151996	patatin T5	PF01734	PTHR10470:SF3,PTHR10470	KOG0513			GO:0006629	AT2G26560.1	PLA IIA,PLA2A,PLP2	phospholipase A 2A	LOC_Os11g39990.1		patatin, putative, expressed
GRMZM2G465165	-2.75506	-2.39066	4.46358	0.0346249	1	GRMZM2G465165	no_annotation	no_annotation	no_annotation	no_annotation	PF00069,PF00139	PTHR24420,PTHR24420:SF662	KOG1187			GO:0004672,GO:0005524,GO:0006468,GO:0030246	AT5G06740.1		Concanavalin A-like lectin protein kinase family protein	LOC_Os08g40270.1		lectin-like protein kinase, putative, expressed
GRMZM2G161154	0.592686	6.10251	4.46318	0.0346329	1	GRMZM2G161154	GRMZM2G161154	RefSeq peptide	NP_001148019	metallothionein-like protein type 2	PF01439					GO:0046872	AT3G09390.1	ATMT-1,ATMT-K,MT2A	metallothionein 2A	LOC_Os12g38270.1		metallothionein, putative, expressed
GRMZM5G852886	-1.58231	-0.506599	4.46124	0.0346723	1	GRMZM5G852886	GRMZM5G852886	RefSeq peptide	NP_001152581	pathogenesis-related protein PR-1	PF00188	PTHR10334,PTHR10334:SF7	KOG3017				AT5G57625.1		CAP (Cysteine-rich secretory proteins, Antigen 5, and Pathogenesis-related 1 protein) superfamily protein	LOC_Os02g54540.1		SCP-like extracellular protein, expressed
GRMZM2G016435	3.51868	1.16679	4.45785	0.0347412	1	GRMZM2G016435	GRMZM2G016435	RefSeq peptide	NP_001150519	dynein light chain LC6, flagellar outer arm	PF01221	PTHR11886,PTHR11886:SF22	KOG3430			GO:0007017,GO:0005875	AT1G52240.2	ATROPGEF11,PIRF1,ROPGEF11	RHO guanyl-nucleotide exchange factor 11	LOC_Os01g55510.1		dynein light chain type 1 domain containing protein, expressed
GRMZM2G083538	-1.27848	0.839896	4.4537	0.0348258	1	GRMZM2G083538	GRMZM2G083538	RefSeq peptide	NP_001148163	LOC100281771	PF01842	PTHR13734:SF23,PTHR13734				GO:0016597,GO:0008152	AT1G69040.2	ACR4	ACT domain repeat 4	LOC_Os08g42080.1		ACR5, putative, expressed
GRMZM2G078077	0.880277	3.617	4.44627	0.0349777	1	GRMZM2G078077	GRMZM2G078077	RefSeq peptide	NP_001150568	TCP-domain protein	PF03634	PTHR11584:SF275,PTHR11584					AT5G23280.1		TCP family transcription factor	LOC_Os04g44440.1		TCP family transcription factor, putative, expressed
GRMZM2G421491	-0.813702	3.55619	4.43417	0.0352264	1	GRMZM2G421491	GRMZM2G421491	UniProtKB/TrEMBL	B8YPX7	Glutathione transporter	PF03169	PTHR22601	KOG2262			GO:0055085	AT4G16370.1	ATOPT3,OPT3	oligopeptide transporter	LOC_Os03g54000.1		oligopeptide transporter, putative, expressed
GRMZM2G005522	-1.43434	0.132402	4.43323	0.0352457	1	GRMZM2G005522	GRMZM2G005522	UniProtKB/TrEMBL	C4JAP4	Putative uncharacterized protein	PF02458					GO:0016747	AT1G31490.1		HXXXD-type acyl-transferase family protein	LOC_Os06g05750.1		transferase family domain containing protein, expressed
GRMZM2G078500	-0.889672	3.21642	4.43224	0.0352663	1	GRMZM2G078500	no_annotation	no_annotation	no_annotation	no_annotation	PF02900					GO:0008198,GO:0016491,GO:0006725	AT4G15093.1		catalytic LigB subunit of aromatic ring-opening dioxygenase family	LOC_Os01g65680.1		4,5-DOPA dioxygenase extradiol, putative, expressed
GRMZM2G026580	-0.632426	4.43431	4.43196	0.035272	1	GRMZM2G026580	no_annotation	no_annotation	no_annotation	no_annotation	PF12169,PF00004	PTHR11669	KOG0989			GO:0005524,GO:0003887	AT4G24790.1		AAA-type ATPase family protein	LOC_Os12g19180.1		ATP binding protein, putative, expressed
GRMZM2G165757	-1.14178	1.56796	4.41536	0.0356167	1	GRMZM2G165757	GRMZM2G165757	UniProtKB/TrEMBL	C4J0R6	Putative uncharacterized protein	PF01061	PTHR19241,PTHR19241:SF23				GO:0016020	AT1G31770.1	ABCG14	ATP-binding cassette 14	LOC_Os08g07010.1		ABC-2 type transporter domain containing protein, expressed
GRMZM2G339736	-0.837577	4.05072	4.41358	0.035654	1	GRMZM2G339736	no_annotation	no_annotation	no_annotation	no_annotation	PF00026	PTHR13683,PTHR13683:SF98	KOG1339			GO:0004190,GO:0006508	AT2G39710.1		Eukaryotic aspartyl protease family protein	LOC_Os01g62630.1		aspartic proteinase nepenthesin precursor, putative, expressed
GRMZM2G105364	0.525458	8.61364	4.40704	0.035791	1	GRMZM2G105364	GRMZM2G105364	RefSeq peptide	NP_001148800	GAST1 protein	PF02704						AT5G15230.1	GASA4	GAST1 protein homolog 4	LOC_Os06g15620.1		GASR7 - Gibberellin-regulated GASA/GAST/Snakin family protein precursor, expressed
GRMZM2G079836	4.83752	-2.59989	4.40577	0.0358176	1	GRMZM2G079836	no_annotation	no_annotation	no_annotation	no_annotation		PTHR11525					AT5G47770.1	FPS1	farnesyl diphosphate synthase 1	LOC_Os05g46580.1		polyprenyl synthetase, putative, expressed
GRMZM2G140817	-0.778288	4.47876	4.39143	0.0361201	1	GRMZM2G140817	GRMZM2G140817	RefSeq peptide	NP_001142110	hypothetical protein LOC100274274	PF00067	PTHR24298,PTHR24298:SF44	KOG0156	1.14.13.-	K09754	GO:0005506,GO:0016705,GO:0020037,GO:0055114	AT2G40890.1	CYP98A3	cytochrome P450, family 98, subfamily A, polypeptide 3	LOC_Os05g41440.1		cytochrome P450, putative, expressed
GRMZM2G313199	4.85981	-2.59464	4.38538	0.0362485	1	GRMZM2G313199	no_annotation	no_annotation	no_annotation	no_annotation	PF07645,PF07714	PTHR24420,PTHR24420:SF444	KOG1187			GO:0005509,GO:0004672,GO:0006468	AT1G21240.1	WAK3	wall associated kinase 3	LOC_Os09g38840.1		OsWAK90 - OsWAK receptor-like protein kinase, expressed
GRMZM2G180406	0.527298	6.51989	4.38126	0.0363361	1	GRMZM2G180406	GRMZM2G180406	RefSeq peptide	NP_001168271	hypothetical protein LOC100382035	PF00010	PTHR12565,PTHR12565:SF7				GO:0046983	AT5G48560.1		basic helix-loop-helix (bHLH) DNA-binding superfamily protein	LOC_Os01g68700.2		BHLH transcription factor, putative, expressed
GRMZM2G044104	-2.59769	-2.12873	4.3789	0.0363864	1	GRMZM2G044104	no_annotation	no_annotation	no_annotation	no_annotation	PF03018	PTHR21495					AT5G42510.1		Disease resistance-responsive (dirigent-like protein) family protein	LOC_Os11g10800.1		dirigent, putative, expressed
GRMZM2G135132	-0.958614	2.62714	4.37847	0.0363957	1	GRMZM2G135132	no_annotation	no_annotation	no_annotation	no_annotation	PF00294	PTHR10584:SF24,PTHR10584	KOG2854	2.7.1.20	K00856		AT5G03300.1	ADK2	adenosine kinase 2	LOC_Os02g41590.1		kinase, pfkB family, putative, expressed
GRMZM5G804708	0.796927	3.72839	4.36939	0.03659	1	GRMZM5G804708	GRMZM5G804708	UniProtKB/Swiss-Prot	P26567	ATP-dependent Clp protease proteolytic subunit (EC 3.4.21.92)(Endopeptidase Clp)	PF00574	PTHR10381	KOG0840	3.4.21.92	K01358		ATCG00670.1		plastid-encoded CLP P	LOC_Os06g39712.1		OsClp10 - Putative Clp protease homologue, expressed
GRMZM2G001514	-0.966339	2.61081	4.36304	0.0367267	1	GRMZM2G001514	GRMZM2G001514	RefSeq peptide	NP_001149409	LOC100283035	PF02469	PTHR10900:SF23,PTHR10900					AT2G20520.1	FLA6	FASCICLIN-like arabinogalactan 6	LOC_Os05g48900.1		fasciclin domain containing protein, expressed
GRMZM2G172723	-1.92532	-1.43064	4.35632	0.0368719	1	GRMZM2G172723	GRMZM2G172723	RefSeq peptide	NP_001147730	LOC100281340							AT1G76450.1		Photosystem II reaction center PsbP family protein	LOC_Os08g40160.1		thylakoid lumen protein, chloroplast precursor, putative, expressed
GRMZM2G328555	-1.92532	-1.43064	4.35632	0.0368719	1	GRMZM2G328555	no_annotation	no_annotation	no_annotation	no_annotation										LOC_Os08g10760.1		expressed protein
GRMZM2G166738	-1.09531	2.07084	4.35392	0.0369238	1	GRMZM2G166738	GRMZM2G166738	RefSeq peptide	NP_001152920	hypothetical protein LOC100279538	PF02705				K03549	GO:0015079,GO:0071805,GO:0016020	AT2G40540.1	ATKT2,ATKUP2,KT2,KUP2,SHY3,TRK2	potassium transporter 2	LOC_Os07g48130.1		potassium transporter, putative, expressed
GRMZM2G046829	1.57	0.232561	4.34916	0.0370272	1	GRMZM2G046829	GRMZM2G046829	RefSeq peptide	NP_001149494	axial regulator YABBY2	PF04690						AT1G23420.1	INO	Plant-specific transcription factor YABBY family protein	LOC_Os07g38410.1		YABBY domain containing protein, putative, expressed
GRMZM2G152523	1.37043	1.32226	4.34838	0.0370441	1	GRMZM2G152523	no_annotation	no_annotation	no_annotation	no_annotation	PF08312						AT3G49601.1			LOC_Os11g07070.1		expressed protein
AC213800.3_FG001	-3.0687	-2.70607	4.34633	0.0370888	1	AC213800.3_FG001	no_annotation	no_annotation	no_annotation	no_annotation
GRMZM2G000044	-3.0687	-2.70607	4.34633	0.0370888	1	GRMZM2G000044	GRMZM2G000044	RefSeq peptide	NP_001148391	nitrate-induced NOI protein
GRMZM2G011789	-3.0687	-2.70607	4.34633	0.0370888	1	GRMZM2G011789	GRMZM2G011789	RefSeq peptide	NP_001105518	leafy cotyledon	PF00808	PTHR11064,PTHR11064:SF9	KOG0869			GO:0043565,GO:0005622	AT5G47670.1	L1L,NF-YB6	nuclear factor Y, subunit B6	LOC_Os02g49370.1		histone-like transcription factor and archaeal histone, putative, expressed
GRMZM2G015143	-3.0687	-2.70607	4.34633	0.0370888	1	GRMZM2G015143	no_annotation	no_annotation	no_annotation	no_annotation	PF01074	PTHR11607,PTHR11607:SF3				GO:0004559,GO:0005975	AT5G66150.1		Glycosyl hydrolase family 38 protein	LOC_Os10g05069.1		lysosomal alpha-mannosidase precursor, putative, expressed
GRMZM2G045999	-3.0687	-2.70607	4.34633	0.0370888	1	GRMZM2G045999	no_annotation	no_annotation	no_annotation	no_annotation	PF10349						AT5G11680.1			LOC_Os09g33800.1		arabinogalactan protein, putative, expressed
GRMZM2G092474	-3.0687	-2.70607	4.34633	0.0370888	1	GRMZM2G092474	GRMZM2G092474	RefSeq peptide	NP_001143894	hypothetical protein LOC100276695	PF00314						AT4G11650.1	ATOSM34,OSM34	osmotin 34	LOC_Os12g43490.1		thaumatin, putative, expressed
GRMZM2G108258	-3.0687	-2.70607	4.34633	0.0370888	1	GRMZM2G108258	no_annotation	no_annotation	no_annotation	no_annotation	PF00071	PTHR24073:SF227,PTHR24073	KOG0087			GO:0005525,GO:0007264	AT1G02130.1	ARA-5,ARA5,ATRAB1B,ATRABD2A,RA-5,RABD2A	RAS 5	LOC_Os05g01490.1		ras-related protein, putative, expressed
GRMZM2G122873	-3.0687	-2.70607	4.34633	0.0370888	1	GRMZM2G122873	GRMZM2G122873	RefSeq peptide	NP_001170153	hypothetical protein LOC100384085	PF08263,PF00069,PF00560	PTHR24420:SF823,PTHR24420	KOG1187			GO:0004672,GO:0005524,GO:0006468,GO:0005515	AT5G20690.1		Leucine-rich repeat protein kinase family protein	LOC_Os11g40550.1		receptor kinase, putative, expressed
GRMZM2G174719	-3.0687	-2.70607	4.34633	0.0370888	1	GRMZM2G174719	GRMZM2G174719	RefSeq peptide	NP_001152244	LOC100285882
GRMZM2G180947	-3.0687	-2.70607	4.34633	0.0370888	1	GRMZM2G180947	no_annotation	no_annotation	no_annotation	no_annotation	PF00808	PTHR11064,PTHR11064:SF9	KOG0869			GO:0043565,GO:0005622	AT4G14540.1	NF-YB3	nuclear factor Y, subunit B3	LOC_Os03g29970.1		histone-like transcription factor and archaeal histone, putative, expressed
GRMZM5G815955	-3.0687	-2.70607	4.34633	0.0370888	1	GRMZM5G815955	no_annotation	no_annotation	no_annotation	no_annotation										LOC_Os08g09890.1		expressed protein
GRMZM2G138176	-0.575656	5.36002	4.34009	0.037225	1	GRMZM2G138176	GRMZM2G138176	RefSeq peptide	NP_001142165	hypothetical protein LOC100274332	PF00646	PTHR23125:SF104,PTHR23125				GO:0005515	AT1G21410.1	SKP2A	F-box/RNI-like superfamily protein	LOC_Os01g65920.1		F-box/LRR-repeat protein 2, putative, expressed
GRMZM2G117030	1.77041	-0.320099	4.3372	0.0372882	1	GRMZM2G117030	GRMZM2G117030	RefSeq peptide	NP_001151259	alpha-L-fucosidase 2	PF00657	PTHR22835:SF39,PTHR22835				GO:0016788,GO:0006629	AT1G09390.1		GDSL-like Lipase/Acylhydrolase superfamily protein	LOC_Os01g22640.1		GDSL-like lipase/acylhydrolase, putative, expressed
GRMZM2G014537	5.30416	-2.37287	4.33192	0.037404	1	GRMZM2G014537	no_annotation	no_annotation	no_annotation	no_annotation
GRMZM2G093173	5.30416	-2.37287	4.33192	0.037404	1	GRMZM2G093173	no_annotation	no_annotation	no_annotation	no_annotation	PF00892					GO:0016020	AT4G01440.1		nodulin MtN21 /EamA-like transporter family protein	LOC_Os04g38430.2		nodulin, putative, expressed
GRMZM5G812289	2.59987	4.52386	4.33074	0.03743	1	GRMZM5G812289	no_annotation	no_annotation	no_annotation	no_annotation	PF01426,PF08711	PTHR15141:SF6,PTHR15141	KOG1886			GO:0003682,GO:0003677,GO:0006351,GO:0005634	AT3G48050.1		BAH domain ;TFIIS helical bundle-like domain	LOC_Os02g50840.1		BAH domain containing protein, putative, expressed
GRMZM2G005207	-1.64006	-0.668797	4.32154	0.0376329	1	GRMZM2G005207	GRMZM2G005207	RefSeq peptide	NP_001170045	hypothetical protein LOC100383957	PF03106					GO:0003700,GO:0043565,GO:0006355	AT3G56400.1	ATWRKY70,WRKY70	WRKY DNA-binding protein 70	LOC_Os09g09630.1		WRKY112, expressed
GRMZM5G827309	1.01198	5.09253	4.31793	0.0377128	1	GRMZM5G827309	GRMZM5G827309	UniProtKB/Swiss-Prot	P10581	Probable DNA-directed RNA polymerase (EC 2.7.7.6)(S-2 DNA ORF1)	PF00940					GO:0003677,GO:0003899,GO:0006351	AT2G24120.1	PDE319,SCA3	DNA/RNA polymerases superfamily protein	LOC_Os09g07120.1		DNA-directed RNA polymerase 1B, mitochondrial precursor, putative, expressed
GRMZM2G154987	1.57148	0.336709	4.31326	0.0378164	1	GRMZM2G154987	GRMZM2G154987	RefSeq peptide	NP_001170038	hypothetical protein LOC100383950	PF10604				K14496		AT2G26040.1	PYL2,RCAR14	PYR1-like 2	LOC_Os02g13330.1		bet v I allergen family protein, putative, expressed
GRMZM2G173315	-1.86111	-1.33617	4.30366	0.0380306	1	GRMZM2G173315	GRMZM2G173315	RefSeq DNA	NM_001176107	hypothetical protein LOC100383459 (LOC100383459), mRNA	PF00201	PTHR11926,PTHR11926:SF15	KOG1192			GO:0016758,GO:0008152	AT2G36970.1		UDP-Glycosyltransferase superfamily protein	LOC_Os10g30560.1		UDP-glucoronosyl and UDP-glucosyl transferase domain containing protein, expressed
GRMZM2G070500	-0.785057	5.01456	4.30346	0.0380349	1	GRMZM2G070500	GRMZM2G070500	RefSeq peptide	NP_001149874	nodulin-like protein	PF00892					GO:0016020	AT5G64700.1		nodulin MtN21 /EamA-like transporter family protein	LOC_Os05g01570.1		auxin-induced protein 5NG4, putative, expressed
GRMZM2G014558	-1.44887	-0.100468	4.30177	0.0380727	1	GRMZM2G014558	GRMZM2G014558	RefSeq peptide	NP_001147894	CSLE6 - cellulose synthase-like family E	PF03552	PTHR13301,PTHR13301:SF23				GO:0016760,GO:0030244,GO:0016020	AT1G55850.1	ATCSLE1,CSLE1	cellulose synthase like E1	LOC_Os09g30130.1		CSLE6 - cellulose synthase-like family E, expressed
GRMZM2G079727	0.505678	7.28373	4.30115	0.0380865	1	GRMZM2G079727	GRMZM2G079727	RefSeq peptide	NP_001146353	hypothetical protein LOC100279931	PF01486,PF00319	PTHR11945,PTHR11945:SF138				GO:0003677,GO:0046983,GO:0003700,GO:0006355,GO:0005634	AT5G60910.1	AGL8,FUL	AGAMOUS-like 8	LOC_Os01g52680.1		OsMADS32 - MADS-box family gene with MIKCc type-box, expressed
GRMZM2G092679	-0.596805	4.61135	4.30059	0.0380992	1	GRMZM2G092679	GRMZM2G092679	RefSeq peptide	NP_001145086	hypothetical protein LOC100278296		PTHR10825,PTHR10825:SF3					AT5G13250.1		RING finger protein	LOC_Os01g70340.1		expressed protein
GRMZM2G019686	0.565836	5.75681	4.3003	0.0381057	1	GRMZM2G019686	GRMZM2G019686	RefSeq peptide	NP_001150372	LOC100284002							AT4G31380.1	FLP1	FPF1-like protein 1	LOC_Os01g70730.1		flowering promoting factor-like 1, putative, expressed
GRMZM5G894432	0.610809	4.99821	4.29989	0.0381148	1	GRMZM5G894432	no_annotation	no_annotation	no_annotation	no_annotation	PF01490	PTHR22950:SF9,PTHR22950					AT5G02170.1		Transmembrane amino acid transporter family protein	LOC_Os12g38570.1		transmembrane amino acid transporter protein, putative, expressed
GRMZM2G045748	1.93413	-0.371796	4.29216	0.0382884	1	GRMZM2G045748	no_annotation	no_annotation	no_annotation	no_annotation		PTHR10641					AT3G28910.1	ATMYB30,MYB30	myb domain protein 30	LOC_Os07g30130.1		MYB family transcription factor, putative, expressed
GRMZM2G139963	0.820048	3.93145	4.28578	0.0384324	1	GRMZM2G139963	GRMZM2G139963	RefSeq peptide	NP_001150309	homeobox-leucine zipper protein HAT7							AT1G69780.1	ATHB13	Homeobox-leucine zipper protein family	LOC_Os03g07450.1		homeobox associated leucine zipper, putative, expressed
GRMZM2G143235	-1.01806	2.2168	4.28322	0.0384903	1	GRMZM2G143235	GRMZM2G143235	RefSeq peptide	NP_001170664	hypothetical protein LOC100384722	PF00067	PTHR24286,PTHR24286:SF20				GO:0005506,GO:0016705,GO:0020037,GO:0055114	AT3G13730.1	CYP90D1	cytochrome P450, family 90, subfamily D, polypeptide 1	LOC_Os01g10040.1		cytochrome P450, putative, expressed
GRMZM2G003489	4.8941	3.57922	4.28223	0.0385128	1	GRMZM2G003489	no_annotation	no_annotation	no_annotation	no_annotation	PF00447	PTHR10015:SF7,PTHR10015				GO:0003700,GO:0043565,GO:0006355,GO:0005634	AT2G26150.1	ATHSFA2,HSFA2	heat shock transcription factor A2	LOC_Os03g53340.1		HSF-type DNA-binding domain containing protein, expressed
GRMZM2G047456	-1.02704	2.48358	4.27691	0.0386336	1	GRMZM2G047456	GRMZM2G047456	RefSeq peptide	NP_001168671	hypothetical protein LOC100382459	PF00141					GO:0004601,GO:0020037,GO:0006979,GO:0055114	AT3G49960.1		Peroxidase superfamily protein	LOC_Os03g55420.1		peroxidase precursor, putative, expressed
GRMZM2G012046	-1.1132	2.51962	4.27062	0.0387768	1	GRMZM2G012046	GRMZM2G012046	RefSeq peptide	NP_001169510	hypothetical protein LOC100383384	PF01823	PTHR19324:SF4,PTHR19324					AT1G14780.1		MAC/Perforin domain-containing protein	LOC_Os02g27480.1		membrane attack complex component/perforin/complement C9, putative, expressed
GRMZM2G133400	-1.10666	3.34256	4.26469	0.0389123	1	GRMZM2G133400	GRMZM2G133400	RefSeq peptide	NP_001131494	hypothetical protein LOC100192831	PF03350						AT5G13720.1		Uncharacterised protein family (UPF0114)	LOC_Os07g46330.1		uncharacterized UPF0114 domain containing protein, expressed
GRMZM2G473152	-1.08201	2.51651	4.25742	0.0390793	1	GRMZM2G473152	no_annotation	no_annotation	no_annotation	no_annotation	PF00808	PTHR11064,PTHR11064:SF9	KOG0869			GO:0043565,GO:0005622	AT2G47810.1	NF-YB5	nuclear factor Y, subunit B5	LOC_Os01g70890.1		histone-like transcription factor and archaeal histone, putative, expressed
GRMZM2G034791	2.18766	-1.02983	4.25455	0.0391453	1	GRMZM2G034791	GRMZM2G034791	RefSeq peptide	NP_001140248	hypothetical protein LOC100272289
GRMZM2G073860	-0.985293	2.40758	4.25211	0.0392015	1	GRMZM2G073860	GRMZM2G073860	RefSeq peptide	NP_001136973	hypothetical protein LOC100217133	PF00149	PTHR22953	KOG1378			GO:0016787	AT2G16430.2	ATPAP10,PAP10	purple acid phosphatase 10	LOC_Os12g44020.1		Ser/Thr protein phosphatase family protein, putative, expressed
GRMZM2G111261	4.81461	-2.60513	4.25102	0.0392267	1	GRMZM2G111261	GRMZM2G111261	RefSeq peptide	NP_001152150	F-box domain containing protein	PF03478									LOC_Os06g49340.1		OsFBDUF35 - F-box and DUF domain containing protein, expressed
GRMZM2G373459	4.81461	-2.60513	4.25102	0.0392267	1	GRMZM2G373459	no_annotation	no_annotation	no_annotation	no_annotation	PF07762									LOC_Os12g39710.1		expressed protein
GRMZM2G415901	4.81461	-2.60513	4.25102	0.0392267	1	GRMZM2G415901	no_annotation	no_annotation	no_annotation	no_annotation
GRMZM2G437683	4.81461	-2.60513	4.25102	0.0392267	1	GRMZM2G437683	no_annotation	no_annotation	no_annotation	no_annotation	PF05701						AT5G16730.1		Plant protein of unknown function (DUF827)	LOC_Os10g42640.1		expressed protein
GRMZM2G106408	-1.27341	0.721824	4.24808	0.0392947	1	GRMZM2G106408	GRMZM2G106408	RefSeq peptide	NP_001169426	hypothetical protein LOC100383295	PF00067	PTHR24282,PTHR24282:SF174	KOG0157			GO:0005506,GO:0016705,GO:0020037,GO:0055114	AT5G24910.1	CYP714A1	cytochrome P450, family 714, subfamily A, polypeptide 1	LOC_Os03g21400.1		cytochrome P450, putative, expressed
GRMZM2G703021	-1.09954	1.88273	4.24387	0.0393924	1	GRMZM2G703021	GRMZM2G703021	RefSeq peptide	NP_001170300	hypothetical protein LOC100384264							AT4G40020.1		Myosin heavy chain-related protein	LOC_Os04g37790.2		expressed protein
GRMZM2G074114	-0.533553	5.9437	4.24252	0.0394235	1	GRMZM2G074114	GRMZM2G074114	RefSeq peptide	NP_001132318	hypothetical protein LOC100193760	PF01243	PTHR13343:SF4,PTHR13343	KOG3374			GO:0004733,GO:0010181,GO:0055114	AT1G51560.1		Pyridoxamine 5\'-phosphate oxidase family protein	LOC_Os08g40570.1		pyridoxamine 5\'-phosphate oxidase family protein, putative, expressed
GRMZM2G177050	-1.78971	1.16908	4.23595	0.0395764	1	GRMZM2G177050	GRMZM2G177050	RefSeq peptide	NP_001147331	CBL-interacting serine/threonine-protein kinase 11	PF03822,PF00069	PTHR24343:SF45,PTHR24343	KOG0583			GO:0004672,GO:0005524,GO:0006468,GO:0007165	AT2G30360.1	CIPK11,PKS5,SIP4,SNRK3.22	SOS3-interacting protein 4	LOC_Os07g48090.1		CAMK_KIN1/SNF1/Nim1_like.30 - CAMK includes calcium/calmodulin depedent protein kinases, expressed
GRMZM2G051129	-0.559149	5.71466	4.23057	0.0397022	1	GRMZM2G051129	GRMZM2G051129	RefSeq peptide	NP_001149662	3-dehydroquinate synthase	PF01761	PTHR21090				GO:0003856,GO:0009073	AT5G66120.2		3-dehydroquinate synthase, putative	LOC_Os09g36800.1		3-dehydroquinate synthase, putative, expressed
AC209819.3_FG008	-1.35466	0.307319	4.22975	0.0397212	1	AC209819.3_FG008	no_annotation	no_annotation	no_annotation	no_annotation							AT5G25080.1		Sas10/Utp3/C1D family	LOC_Os08g16880.1		sas10/Utp3 family protein, expressed
AC220927.3_FG001	-2.39054	-2.20692	4.22105	0.0399255	1	AC220927.3_FG001	no_annotation	no_annotation	no_annotation	no_annotation										LOC_Os02g52170.1		expressed protein
GRMZM2G026930	-1.78809	-0.327554	4.21338	0.0401064	1	GRMZM2G026930	GRMZM2G026930	UniProtKB/Swiss-Prot	P51108	Dihydroflavonol-4-reductase (DFR)(EC 1.1.1.219)(Dihydrokaempferol 4-reductase)	PF01073	PTHR10366:SF9,PTHR10366				GO:0003854,GO:0016616,GO:0006694,GO:0055114	AT5G42800.1	DFR,M318,TT3	dihydroflavonol 4-reductase	LOC_Os08g40440.1		dihydroflavonol-4-reductase, putative, expressed
GRMZM2G031447	-1.66294	-0.727323	4.2075	0.0402456	1	GRMZM2G031447	GRMZM2G031447	RefSeq peptide	NP_001149748	LOC100283375	PF07859	PTHR23024,PTHR23024:SF10	KOG1515			GO:0016787,GO:0008152	AT5G16080.1	AtCXE17,CXE17	carboxyesterase 17	LOC_Os03g15270.1		gibberellin receptor GID1L2, putative, expressed
GRMZM2G368838	-2.07545	-1.4746	4.20557	0.0402915	1	GRMZM2G368838	GRMZM2G368838	RefSeq peptide	NP_001147542	ap2/EREBP transcription factor	PF00847					GO:0003700,GO:0006355	AT5G52020.1		Integrase-type DNA-binding superfamily protein	LOC_Os02g45420.1		AP2 domain containing protein, expressed
GRMZM2G014729	-1.04602	2.2029	4.20538	0.0402959	1	GRMZM2G014729	GRMZM2G014729	RefSeq peptide	NP_001105864	ramosa3	PF02358	PTHR10788				GO:0003824,GO:0005992	AT1G35910.1		Haloacid dehalogenase-like hydrolase (HAD) superfamily protein	LOC_Os07g43160.1		uncharacterized glycosyl hydrolase Rv2006/MT2062, putative, expressed
AC195796.3_FG001	4.88901	-2.58937	4.20092	0.040402	1	AC195796.3_FG001	no_annotation	no_annotation	no_annotation	no_annotation
GRMZM2G030118	4.88901	-2.58937	4.20092	0.040402	1	GRMZM2G030118	no_annotation	no_annotation	no_annotation	no_annotation	PF04116	PTHR11863,PTHR11863:SF3	KOG0874			GO:0005506,GO:0016491,GO:0006633,GO:0055114	AT1G14290.1	SBH2	sphingoid base hydroxylase 2	LOC_Os01g46940.1		sphingolipid C4-hydroxylase SUR2, putative, expressed
GRMZM2G069047	4.88901	-2.58937	4.20092	0.040402	1	GRMZM2G069047	GRMZM2G069047	RefSeq peptide	NP_001140582	hypothetical protein LOC100272652	PF02365					GO:0003677,GO:0006355	AT2G46770.1	ANAC043,EMB2301,NST1	NAC (No Apical Meristem) domain transcriptional regulator superfamily protein	LOC_Os08g02300.1		no apical meristem protein, putative, expressed
GRMZM2G100349	4.88901	-2.58937	4.20092	0.040402	1	GRMZM2G100349	GRMZM2G100349	RefSeq peptide	NP_001150536	hypothetical protein LOC100284168		PTHR10052:SF2,PTHR10052					AT1G17080.1		Ribosomal protein L18ae family	LOC_Os01g14070.1		60S ribosomal protein L18a-1, putative, expressed
GRMZM2G163883	4.88901	-2.58937	4.20092	0.040402	1	GRMZM2G163883	no_annotation	no_annotation	no_annotation	no_annotation	PF07983	PTHR16631:SF1,PTHR16631					AT2G30933.1		Carbohydrate-binding X8 domain superfamily protein	LOC_Os05g50490.1		X8 domain containing protein, expressed
GRMZM2G181497	4.88901	-2.58937	4.20092	0.040402	1	GRMZM2G181497	no_annotation	no_annotation	no_annotation	no_annotation	PF00125	PTHR23430	KOG1757			GO:0003677	AT2G38810.1	HTA8	histone H2A 8	LOC_Os03g53190.1		Core histone H2A/H2B/H3/H4 domain containing protein, putative, expressed
GRMZM2G382393	4.88901	-2.58937	4.20092	0.040402	1	GRMZM2G382393	no_annotation	no_annotation	no_annotation	no_annotation							AT2G17500.1		Auxin efflux carrier family protein	LOC_Os09g38130.1		auxin efflux carrier component, putative, expressed
GRMZM2G409997	4.88901	-2.58937	4.20092	0.040402	1	GRMZM2G409997	no_annotation	no_annotation	no_annotation	no_annotation	PF01535	PTHR24015,PTHR24015:SF20					AT2G15690.1		Tetratricopeptide repeat (TPR)-like superfamily protein	LOC_Os04g58780.1		pentatricopeptide repeat protein, putative, expressed
GRMZM2G438608	4.88901	-2.58937	4.20092	0.040402	1	GRMZM2G438608	no_annotation	no_annotation	no_annotation	no_annotation		PTHR23273					AT5G08020.1	ATRPA70B,RPA70B	RPA70-kDa subunit B	LOC_Os01g73070.2		expressed protein
GRMZM2G703691	4.88901	-2.58937	4.20092	0.040402	1	GRMZM2G703691	no_annotation	no_annotation	no_annotation	no_annotation
GRMZM5G861900	4.88901	-2.58937	4.20092	0.040402	1	GRMZM5G861900	no_annotation	no_annotation	no_annotation	no_annotation
GRMZM2G070520	-0.49301	6.53837	4.19385	0.0405709	1	GRMZM2G070520	no_annotation	no_annotation	no_annotation	no_annotation	PF00560,PF00069,PF08263	PTHR24420:SF884,PTHR24420	KOG0472			GO:0004672,GO:0005524,GO:0006468,GO:0005515	AT1G28440.1	HSL1	HAESA-like 1	LOC_Os01g13800.1		receptor-like protein kinase 5 precursor, putative, expressed
GRMZM2G128731	-1.32656	3.00615	4.1936	0.0405768	1	GRMZM2G128731	GRMZM2G128731	RefSeq peptide	NP_001169200	hypothetical protein LOC100383053	PF03478						AT1G57790.1		F-box family protein	LOC_Os04g39660.1		OsFBDUF22 - F-box and DUF domain containing protein, expressed
GRMZM2G136106	-1.02369	2.88095	4.18592	0.040761	1	GRMZM2G136106	GRMZM2G136106	RefSeq peptide	NP_001146685	hypothetical protein LOC100280285	PF01095,PF04043	PTHR22931,PTHR22931:SF5				GO:0030599,GO:0042545,GO:0005618,GO:0004857	AT1G53830.1	ATPME2,PME2	pectin methylesterase 2	LOC_Os01g21034.3		pectinesterase, putative, expressed
GRMZM2G074300	-0.464022	8.24147	4.18344	0.0408208	1	GRMZM2G074300	GRMZM2G074300	RefSeq peptide	NP_001142180	hypothetical protein LOC100274348	PF07650	PTHR11760				GO:0003723	AT5G35530.1		Ribosomal protein S3 family protein	LOC_Os03g38000.1		40S ribosomal protein S3-1, putative, expressed
GRMZM2G393455	4.95908	-2.50585	4.18124	0.0408738	1	GRMZM2G393455	no_annotation	no_annotation	no_annotation	no_annotation		PTHR22891					AT1G48410.2	AGO1	Stabilizer of iron transporter SufD / Polynucleotidyl transferase	LOC_Os04g47870.1		PINHEAD, putative, expressed
GRMZM2G002023	-0.564024	6.42114	4.16725	0.0412127	1	GRMZM2G002023	GRMZM2G002023	RefSeq peptide	NP_001140733	hypothetical protein LOC100272808	PF01501	PTHR11183:SF7,PTHR11183	KOG1950			GO:0016757	AT3G18660.2	GUX1,PGSIP1	plant glycogenin-like starch initiation protein 1	LOC_Os01g65780.1		glycosyl transferase, putative, expressed
GRMZM2G139624	2.73184	1.81489	4.16379	0.0412968	1	GRMZM2G139624	no_annotation	no_annotation	no_annotation	no_annotation	PF01217,PF00221	PTHR10362:SF3,PTHR10362				GO:0016841,GO:0009058	AT2G37040.1	ATPAL1,PAL1	PHE ammonia lyase 1	LOC_Os02g41670.1		phenylalanine ammonia-lyase, putative, expressed
GRMZM2G054687	3.05688	-0.0149378	4.1588	0.0414187	1	GRMZM2G054687	no_annotation	no_annotation	no_annotation	no_annotation	PF00033	PTHR19271	KOG4663			GO:0022904,GO:0016020	AT2G07727.1		Di-haem cytochrome, transmembrane;Cytochrome b/b6, C-terminal	LOC_Os10g21324.1		cytochrome b6, putative, expressed
GRMZM2G400470	-0.7171	3.78267	4.14957	0.0416451	1	GRMZM2G400470	GRMZM2G400470	RefSeq peptide	NP_001132832	hypothetical protein LOC100194322	PF00069	PTHR24360,PTHR24360:SF39	KOG0581	2.7.12.2	K04368	GO:0004672,GO:0005524,GO:0006468	AT4G29810.1	ATMKK2,MK1,MKK2	MAP kinase kinase 2	LOC_Os06g05520.1		OsMKK1 - putative MAPKK based on amino acid sequence homology, expressed
GRMZM2G431018	-0.911674	2.74685	4.14737	0.0416992	1	GRMZM2G431018	GRMZM2G431018	RefSeq peptide	NP_001136622	hypothetical protein LOC100216747	PF01657	PTHR24420:SF430,PTHR24420					AT4G05200.1	CRK25	cysteine-rich RLK (RECEPTOR-like protein kinase) 25	LOC_Os07g35370.1		TKL_IRAK_DUF26-lc.15 - DUF26 kinases have homology to DUF26 containing loci, expressed
GRMZM2G043336	-1.71774	-0.603556	4.14649	0.0417209	1	GRMZM2G043336	no_annotation	no_annotation	no_annotation	no_annotation										LOC_Os04g24340.1		phytase, putative, expressed
GRMZM2G442523	-0.776804	3.52351	4.14039	0.0418715	1	GRMZM2G442523	GRMZM2G442523	RefSeq peptide	NP_001151759	sugar transport protein 5	PF00083	PTHR24063,PTHR24063:SF213				GO:0022857,GO:0055085,GO:0016021	AT1G34580.1		Major facilitator superfamily protein	LOC_Os04g38026.1		transporter family protein, putative, expressed
GRMZM2G036092	-0.553837	5.44706	4.13044	0.0421185	1	GRMZM2G036092	GRMZM2G036092	RefSeq peptide	NP_001152510	DNA binding protein
GRMZM2G131476	2.2212	-0.998837	4.12455	0.0422653	1	GRMZM2G131476	GRMZM2G131476	UniProtKB/TrEMBL	B6TAL5	Homeobox-leucine zipper protein HAT22Putative uncharacterized protein ;	PF02183,PF00046	PTHR24326,PTHR24326:SF218				GO:0003700,GO:0043565,GO:0006355,GO:0003677,GO:0005634	AT4G37790.1	HAT22	Homeobox-leucine zipper protein family	LOC_Os10g01470.1		homeobox associated leucine zipper, putative, expressed
GRMZM2G012724	-1.98135	1.28785	4.12272	0.0423111	1	GRMZM2G012724	GRMZM2G012724	RefSeq peptide	NP_001147949	WRKY53 - superfamily of TFs having WRKY and zinc finger domains	PF03106					GO:0003700,GO:0043565,GO:0006355	AT5G07100.1	WRKY26	WRKY DNA-binding protein 26	LOC_Os05g27730.1		WRKY53, expressed
GRMZM2G168704	-1.38558	1.26218	4.12038	0.0423696	1	GRMZM2G168704	no_annotation	no_annotation	no_annotation	no_annotation							AT5G56880.1			LOC_Os01g09870.1		expressed protein
GRMZM2G056733	5.1286	-2.47476	4.11639	0.0424697	1	GRMZM2G056733	no_annotation	no_annotation	no_annotation	no_annotation							AT2G20510.1	ATTIM44-1,TIM44-1	translocase inner membrane subunit 44-1	LOC_Os07g22700.1		tim44-like domain containing protein, expressed
GRMZM2G090122	5.1286	-2.47476	4.11639	0.0424697	1	GRMZM2G090122	no_annotation	no_annotation	no_annotation	no_annotation							AT2G20390.1			LOC_Os04g04030.1		expressed protein
GRMZM2G119375	5.1286	-2.47476	4.11639	0.0424697	1	GRMZM2G119375	no_annotation	no_annotation	no_annotation	no_annotation
GRMZM2G159597	5.1286	-2.47476	4.11639	0.0424697	1	GRMZM2G159597	no_annotation	no_annotation	no_annotation	no_annotation	PF03765	PTHR23324,PTHR23324:SF18					AT1G55840.1		Sec14p-like phosphatidylinositol transfer family protein	LOC_Os02g10650.1		CRAL/TRIO domain containing protein, expressed
GRMZM2G322390	5.1286	-2.47476	4.11639	0.0424697	1	GRMZM2G322390	no_annotation	no_annotation	no_annotation	no_annotation							AT1G43722.1			ChrUn.fgenesh.mRNA.24		hypothetical protein
GRMZM2G427937	5.1286	-2.47476	4.11639	0.0424697	1	GRMZM2G427937	GRMZM2G427937	RefSeq peptide	NP_001150701	LOC100284334	PF00141					GO:0004601,GO:0020037,GO:0006979,GO:0055114	AT1G05260.1	RCI3,RCI3A	Peroxidase superfamily protein	LOC_Os07g44480.1		peroxidase, putative, expressed
GRMZM2G429188	5.1286	-2.47476	4.11639	0.0424697	1	GRMZM2G429188	no_annotation	no_annotation	no_annotation	no_annotation
GRMZM2G539377	5.1286	-2.47476	4.11639	0.0424697	1	GRMZM2G539377	no_annotation	no_annotation	no_annotation	no_annotation	PF00069,PF00400	PTHR24349,PTHR24349:SF13				GO:0004672,GO:0005524,GO:0006468,GO:0005515	AT3G50530.2	CRK	CDPK-related kinase	LOC_Os10g36710.1		CAMK_CAMK_like.40 - CAMK includes calcium/calmodulin depedent protein kinases, expressed
AC233899.1_FG002	-0.913858	2.7341	4.11555	0.0424906	1	AC233899.1_FG002	AC233899.1_FG002	RefSeq peptide	NP_001141780	hypothetical protein LOC100273916	PF00010	PTHR11534:SF7,PTHR11534				GO:0046983	AT1G72210.1		basic helix-loop-helix (bHLH) DNA-binding superfamily protein	LOC_Os03g08930.1		helix-loop-helix DNA-binding protein, putative, expressed
GRMZM2G055462	1.11678	2.14236	4.11283	0.042559	1	GRMZM2G055462	no_annotation	no_annotation	no_annotation	no_annotation	PF06454						AT2G02180.1	TOM3	tobamovirus multiplication protein 3	LOC_Os10g39220.1		tobamovirus multiplication protein, putative, expressed
GRMZM2G015534	2.32273	-0.956768	4.10837	0.0426714	1	GRMZM2G015534	GRMZM2G015534	UniProtKB/Swiss-Prot	P12959	Regulatory protein opaque-2										LOC_Os03g58250.1		bZIP transcription factor domain containing protein, expressed
GRMZM2G040689	-0.456454	9.86769	4.10521	0.0427513	1	GRMZM2G040689	GRMZM2G040689	RefSeq peptide	NP_001144590	hypothetical protein LOC100277605							AT3G22142.1		Bifunctional inhibitor/lipid-transfer protein/seed storage 2S albumin superfamily protein	LOC_Os06g43600.1		LTPL129 - Protease inhibitor/seed storage/LTP family protein precursor, expressed
GRMZM2G119689	-1.13778	1.93349	4.10205	0.0428313	1	GRMZM2G119689	GRMZM2G119689	RefSeq peptide	NP_001105596	miniature seed1	PF08244,PF00251		KOG0228				AT3G52600.1	AtcwINV2,CWINV2	cell wall invertase 2	LOC_Os04g33740.1		glycosyl hydrolases, putative, expressed
GRMZM2G033799	-0.575272	5.14091	4.10061	0.0428678	1	GRMZM2G033799	GRMZM2G033799	RefSeq peptide	NP_001142303	hypothetical protein LOC100274472	PF00155	PTHR11751,PTHR11751:SF35	KOG0257			GO:0030170,GO:0009058	AT2G22250.2	AAT,ATAAT,MEE17	aspartate aminotransferase	LOC_Os01g65090.1		aminotransferase, classes I and II, domain containing protein, expressed
GRMZM2G128214	-0.532968	5.82059	4.09934	0.0429	1	GRMZM2G128214	GRMZM2G128214	RefSeq peptide	NP_001151031	LOC100284664	PF00609,PF00781	PTHR11255,PTHR11255:SF32				GO:0004143,GO:0007205	AT4G30340.1	ATDGK7,DGK7	diacylglycerol kinase 7	LOC_Os02g54650.1		diacylglycerol kinase, putative, expressed
GRMZM2G026911	-1.74558	-1.16034	4.09162	0.0430964	1	GRMZM2G026911	GRMZM2G026911	RefSeq peptide	NP_001152414	PCS1	PF00026	PTHR13683,PTHR13683:SF98	KOG1339			GO:0004190,GO:0006508	AT2G39710.1		Eukaryotic aspartyl protease family protein	LOC_Os03g16500.1		aspartic proteinase nepenthesin precursor, putative, expressed
GRMZM2G366130	-1.74558	-1.16034	4.09162	0.0430964	1	GRMZM2G366130	GRMZM2G366130	RefSeq peptide	NP_001151083	homeobox-leucine zipper protein HAT14	PF02183,PF00046	PTHR24326,PTHR24326:SF218	KOG0483			GO:0003700,GO:0043565,GO:0006355,GO:0003677,GO:0005634	AT5G06710.1	HAT14	homeobox from Arabidopsis thaliana	LOC_Os09g27450.1		homeobox associated leucine zipper, putative, expressed
GRMZM2G116185	-0.640647	4.14035	4.08137	0.0433584	1	GRMZM2G116185	GRMZM2G116185	RefSeq peptide	NP_001170651	hypothetical protein LOC100384705										LOC_Os02g50900.1		expressed protein
GRMZM2G453139	1.31872	1.03109	4.07587	0.0434997	1	GRMZM2G453139	GRMZM2G453139	RefSeq peptide	NP_001145593	hypothetical protein LOC100279067	PF07911						AT4G14819.1		Protein of unknown function (DUF1677)	LOC_Os10g28700.1		expressed protein
GRMZM2G702626	5.88237	-2.01809	4.07249	0.0435869	1	GRMZM2G702626	no_annotation	no_annotation	no_annotation	no_annotation
AC186606.4_FG003	2.71055	-1.83995	4.07172	0.0436067	1	AC186606.4_FG003	AC186606.4_FG003	RefSeq peptide	NP_001152649	bZIP protein	PF00170	PTHR22952,PTHR22952:SF60				GO:0003700,GO:0043565,GO:0006355	AT1G13600.1	AtbZIP58,bZIP58	basic leucine-zipper 58	LOC_Os09g29820.1		bZIP transcription factor domain containing protein, expressed
GRMZM2G144155	-1.06397	2.41771	4.06286	0.0438362	1	GRMZM2G144155	GRMZM2G144155	RefSeq peptide	NP_001152283	ankyrin protein kinase-like	PF03141	PTHR10108,PTHR10108:SF37				GO:0008168	AT4G19120.1	ERD3	S-adenosyl-L-methionine-dependent methyltransferases superfamily protein	LOC_Os10g36690.1		dehydration response related protein, putative, expressed
GRMZM2G157679	-0.570874	4.92197	4.05944	0.043925	1	GRMZM2G157679	GRMZM2G157679	RefSeq peptide	NP_001145998	hypothetical protein LOC100279528	PF03514						AT2G29060.1		GRAS family transcription factor	LOC_Os01g62460.1		ZOS1-16 - C2H2 zinc finger protein, expressed
GRMZM2G032266	-1.64879	-0.57213	4.05252	0.0441054	1	GRMZM2G032266	no_annotation	no_annotation	no_annotation	no_annotation							AT1G62780.1			LOC_Os04g01540.1		expressed protein
GRMZM2G082199	-1.68789	-0.788401	4.0515	0.0441322	1	GRMZM2G082199	GRMZM2G082199	RefSeq peptide	NP_001148526	elicitor-responsive protein 1	PF00168	PTHR10774	KOG1030			GO:0005515	AT3G55470.2		Calcium-dependent lipid-binding (CaLB domain) family protein	LOC_Os01g62430.3		C2 domain containing protein, putative, expressed
GRMZM2G087804	-0.745525	3.67924	4.0427	0.0443628	1	GRMZM2G087804	GRMZM2G087804	RefSeq peptide	NP_001105513	hypothetical protein LOC542493	PF00249					GO:0003682	AT2G20570.1	ATGLK1,GLK1,GPRI1	GBF\'s pro-rich region-interacting factor 1	LOC_Os01g13740.1		myb-like DNA-binding domain containing protein, expressed
GRMZM2G380784	-0.716936	3.98622	4.03879	0.0444657	1	GRMZM2G380784	no_annotation	no_annotation	no_annotation	no_annotation	PF00931,PF03140					GO:0043531	AT3G50120.1		Plant protein of unknown function (DUF247)	LOC_Os08g02820.1		plant protein of unknown function domain containing protein, expressed
GRMZM2G150688	0.73813	6.4163	4.02773	0.044758	1	GRMZM2G150688	GRMZM2G150688	RefSeq peptide	NP_001151087	LOC100284720
GRMZM2G060079	0.783907	3.81087	4.02671	0.0447852	1	GRMZM2G060079	GRMZM2G060079	RefSeq peptide	NP_001147582	oxidoreductase, 2OG-Fe oxygenase family protein	PF03171					GO:0016491,GO:0016706,GO:0055114	AT4G02940.1		oxidoreductase, 2OG-Fe(II) oxygenase family protein	LOC_Os05g33310.1		oxidoreductase, 2OG-Fe oxygenase family protein, putative, expressed
GRMZM2G479045	-1.25431	0.643746	4.02516	0.0448264	1	GRMZM2G479045	no_annotation	no_annotation	no_annotation	no_annotation	PF04520						AT4G21930.1		Protein of unknown function, DUF584	LOC_Os07g33270.1		DUF584 domain containing protein, putative, expressed
GRMZM2G376661	-1.3124	0.296982	4.02203	0.0449095	1	GRMZM2G376661	no_annotation	no_annotation	no_annotation	no_annotation	PF00067			4.2.1.92	K01723	GO:0005506,GO:0016705,GO:0020037,GO:0055114	AT5G42650.1	AOS,CYP74A,DDE2	allene oxide synthase	LOC_Os03g55800.1		cytochrome P450, putative, expressed
GRMZM2G141288	-0.579904	4.83076	4.02009	0.0449614	1	GRMZM2G141288	no_annotation	no_annotation	no_annotation	no_annotation	PF00069	PTHR24420:SF470,PTHR24420	KOG1187			GO:0004672,GO:0005524,GO:0006468	AT4G37250.1		Leucine-rich repeat protein kinase family protein	LOC_Os01g33090.1		expressed protein
GRMZM2G169628	-2.35995	-2.20194	4.01671	0.0450514	1	GRMZM2G169628	no_annotation	no_annotation	no_annotation	no_annotation	PF00201	PTHR11926:SF15,PTHR11926	KOG1192			GO:0016758,GO:0008152	AT1G22400.1	ATUGT85A1,UGT85A1	UDP-Glycosyltransferase superfamily protein	LOC_Os02g51910.1		cytokinin-O-glucosyltransferase 2, putative, expressed
GRMZM2G122709	1.02382	2.56405	4.01631	0.0450621	1	GRMZM2G122709	GRMZM2G122709	RefSeq peptide	NP_001148407	LOC100282022	PF04844						AT3G52525.1	ATOFP6,OFP6	ovate family protein 6	LOC_Os01g64430.1		DUF623 domain containing protein, expressed
AC194974.3_FG005	0.735857	4.12721	4.01256	0.0451624	1	AC194974.3_FG005	AC194974.3_FG005	RefSeq peptide	NP_001131913	hypothetical protein LOC100193302	PF00139					GO:0030246	AT5G10530.1		Concanavalin A-like lectin protein kinase family protein	LOC_Os08g03090.1		lectin-like receptor kinase 1, putative, expressed
GRMZM2G476107	2.24942	0.883197	4.01211	0.0451747	1	GRMZM2G476107	GRMZM2G476107	RefSeq DNA	NM_001158092	angustifolia (LOC100285198), mRNA	PF02826	PTHR10996:SF1,PTHR10996	KOG0067			GO:0016616,GO:0048037,GO:0055114	AT1G01510.1	AN	NAD(P)-binding Rossmann-fold superfamily protein	LOC_Os10g38900.1		erythronate-4-phosphate dehydrogenase, putative, expressed
GRMZM2G072569	-0.458222	7.60218	4.00598	0.045339	1	GRMZM2G072569	no_annotation	no_annotation	no_annotation	no_annotation	PF07714,PF00560,PF08263	PTHR24420:SF462,PTHR24420	KOG1187			GO:0005515,GO:0004672,GO:0006468	AT5G65700.1	BAM1	Leucine-rich receptor-like protein kinase family protein	LOC_Os03g56270.1		receptor protein kinase CLAVATA1 precursor, putative, expressed
AC205362.4_FG002	-0.643511	4.37465	4.00557	0.0453501	1	AC205362.4_FG002	AC205362.4_FG002	RefSeq peptide	NP_001147944	AAP6	PF01490	PTHR22950	KOG1303				AT5G49630.1	AAP6	amino acid permease 6	LOC_Os12g09300.1		amino acid transporter, putative, expressed
AC194158.3_FG005	-2.27394	-1.96406	4.00376	0.0453989	1	AC194158.3_FG005	no_annotation	no_annotation	no_annotation	no_annotation							AT2G39220.1	PLA IIB,PLP6	PATATIN-like protein 6	LOC_Os03g43880.1		PLA IIIA/PLP7, putative, expressed
GRMZM2G000116	4.65226	-0.201741	3.99713	0.0455777	1	GRMZM2G000116	GRMZM2G000116	RefSeq peptide	NP_001141878	hypothetical protein LOC100274021
GRMZM2G322844	1.54323	0.312148	3.99639	0.0455979	1	GRMZM2G322844	no_annotation	no_annotation	no_annotation	no_annotation	PF01566	PTHR11706,PTHR11706:SF10	KOG1291			GO:0005215,GO:0006810,GO:0016020	AT1G80830.1	ATNRAMP1,NRAMP1,PMIT1	natural resistance-associated macrophage protein 1	LOC_Os01g31870.1		natural resistance-associated macrophage protein, putative, expressed
GRMZM2G052389	-0.573799	4.87435	3.99532	0.0456269	1	GRMZM2G052389	GRMZM2G052389	RefSeq peptide	NP_001168638	hypothetical protein LOC100382424	PF02770	PTHR10909:SF11,PTHR10909				GO:0003995,GO:0055114	AT4G16760.1	ACX1,ATACX1	acyl-CoA oxidase 1	LOC_Os06g01390.1		acyl-coenzyme A oxidase 1.2, peroxisomal, putative, expressed
GRMZM2G124715	-0.571279	5.05568	3.98942	0.0457868	1	GRMZM2G124715	GRMZM2G124715	RefSeq peptide	NP_001146153	hypothetical protein LOC100279722	PF00249	PTHR10641	KOG0048		K09422	GO:0003682	AT4G38620.1	ATMYB4,MYB4	myb domain protein 4	LOC_Os01g65370.1		MYB family transcription factor, putative, expressed
AC194097.3_FG009	1.6456	-0.241372	3.9881	0.0458227	1	AC194097.3_FG009	no_annotation	no_annotation	no_annotation	no_annotation
GRMZM5G852229	5.45915	-2.15713	3.98572	0.0458876	1	GRMZM5G852229	GRMZM5G852229	RefSeq peptide	NP_001170559	hypothetical protein LOC100384582
GRMZM2G066158	0.624815	4.4762	3.98222	0.0459831	1	GRMZM2G066158	GRMZM2G066158	RefSeq peptide	NP_001141110	hypothetical protein LOC100273194	PF00847					GO:0003700,GO:0006355	AT1G28360.1	ATERF12,ERF12	ERF domain protein 12	LOC_Os05g41760.1		AP2 domain containing protein, expressed
GRMZM5G845024	1.29389	2.66093	3.97294	0.0462371	1	GRMZM5G845024	GRMZM5G845024	RefSeq peptide	YP_588312	hypothetical protein ZeamMp050
GRMZM2G314171	-1.90406	-1.42633	3.9644	0.0464721	1	GRMZM2G314171	no_annotation	no_annotation	no_annotation	no_annotation	PF01676,PF00270	PTHR24031,PTHR24031:SF26				GO:0003676,GO:0005524,GO:0008026,GO:0003824,GO:0046872	AT5G05450.1		P-loop containing nucleoside triphosphate hydrolases superfamily protein	LOC_Os01g60190.1		2,3-bisphosphoglycerate-independent phosphoglycerate mutase, putative, expressed
GRMZM2G480074	-0.882913	2.84615	3.95083	0.0468482	1	GRMZM2G480074	no_annotation	no_annotation	no_annotation	no_annotation	PF03407	PTHR10994:SF2,PTHR10994					AT1G70630.1		Nucleotide-diphospho-sugar transferase family protein	LOC_Os05g43810.1		expressed protein
GRMZM5G893343	-0.567607	4.74187	3.94932	0.0468903	1	GRMZM5G893343	GRMZM5G893343	RefSeq peptide	NP_001136955	hypothetical protein LOC100217115	PF01928						AT2G11890.1		adenylate cyclases	LOC_Os08g20400.1		adenylate cyclase family protein, expressed
GRMZM5G817886	-0.513291	6.42826	3.94642	0.0469712	1	GRMZM5G817886	no_annotation	no_annotation	no_annotation	no_annotation	PF00202	PTHR11986,PTHR11986:SF24	KOG1404			GO:0008483,GO:0030170	AT3G22200.1	GABA-T,HER1,POP2	Pyridoxal phosphate (PLP)-dependent transferases superfamily protein	LOC_Os04g52450.1		aminotransferase, putative, expressed
GRMZM2G032547	0.495147	6.55634	3.9464	0.0469718	1	GRMZM2G032547	no_annotation	no_annotation	no_annotation	no_annotation	PF02861	PTHR11638:SF63,PTHR11638	KOG1051			GO:0019538	AT5G57130.1		Clp amino terminal domain-containing protein	LOC_Os04g23220.1		expressed protein
GRMZM5G862325	-2.21376	-1.75928	3.93134	0.0473943	1	GRMZM5G862325	no_annotation	no_annotation	no_annotation	no_annotation	PF00083	PTHR24063:SF85,PTHR24063	KOG0254			GO:0022857,GO:0055085,GO:0016021	AT3G18830.1	ATPLT5,ATPMT5,PMT5	polyol/monosaccharide transporter 5	LOC_Os11g41850.1		transporter family protein, putative, expressed
AC177930.2_FG001	-4.12657	-3.2959	3.92244	0.0476458	1	AC177930.2_FG001	no_annotation	no_annotation	no_annotation	no_annotation
AC183509.1_FG001	-4.12657	-3.2959	3.92244	0.0476458	1	AC183509.1_FG001	no_annotation	no_annotation	no_annotation	no_annotation
AC185276.2_FG004	-4.12657	-3.2959	3.92244	0.0476458	1	AC185276.2_FG004	no_annotation	no_annotation	no_annotation	no_annotation
AC185649.2_FG003	-4.12657	-3.2959	3.92244	0.0476458	1	AC185649.2_FG003	no_annotation	no_annotation	no_annotation	no_annotation	PF08555	PTHR13282:SF6,PTHR13282	KOG3410				AT1G16810.1			LOC_Os02g49530.1		AGAP000425-PA, putative, expressed
AC187090.3_FG011	-4.12657	-3.2959	3.92244	0.0476458	1	AC187090.3_FG011	AC187090.3_FG011	UniProtKB/TrEMBL	C4J221	Putative uncharacterized protein
AC187160.3_FG003	-4.12657	-3.2959	3.92244	0.0476458	1	AC187160.3_FG003	no_annotation	no_annotation	no_annotation	no_annotation
AC187469.3_FG005	-4.12657	-3.2959	3.92244	0.0476458	1	AC187469.3_FG005	no_annotation	no_annotation	no_annotation	no_annotation
AC194362.3_FG003	-4.12657	-3.2959	3.92244	0.0476458	1	AC194362.3_FG003	no_annotation	no_annotation	no_annotation	no_annotation	PF03106					GO:0003700,GO:0043565,GO:0006355	AT2G46130.2	ATWRKY43,WRKY43	WRKY DNA-binding protein 43	LOC_Os07g40570.1		WRKY88, expressed
AC194405.3_FG009	-4.12657	-3.2959	3.92244	0.0476458	1	AC194405.3_FG009	no_annotation	no_annotation	no_annotation	no_annotation										LOC_Os01g58650.1		LTPL35 - Protease inhibitor/seed storage/LTP family protein precursor, putative
AC194897.4_FG003	-4.12657	-3.2959	3.92244	0.0476458	1	AC194897.4_FG003	no_annotation	no_annotation	no_annotation	no_annotation
AC196048.2_FG001	-4.12657	-3.2959	3.92244	0.0476458	1	AC196048.2_FG001	no_annotation	no_annotation	no_annotation	no_annotation
AC203365.3_FG007	-4.12657	-3.2959	3.92244	0.0476458	1	AC203365.3_FG007	no_annotation	no_annotation	no_annotation	no_annotation
AC204015.3_FG006	-4.12657	-3.2959	3.92244	0.0476458	1	AC204015.3_FG006	no_annotation	no_annotation	no_annotation	no_annotation
AC204887.4_FG003	-4.12657	-3.2959	3.92244	0.0476458	1	AC204887.4_FG003	AC204887.4_FG003	RefSeq peptide	NP_001146111	hypothetical protein LOC100279648
AC206223.3_FG008	-4.12657	-3.2959	3.92244	0.0476458	1	AC206223.3_FG008	AC206223.3_FG008	RefSeq peptide	NP_001141413	hypothetical protein LOC100273523		PTHR23083,PTHR23083:SF141					AT3G51770.2	ATEOL1,ETO1	tetratricopeptide repeat (TPR)-containing protein	LOC_Os03g18360.1		BTBT1 - Bric-a-Brac, Tramtrack, Broad Complex BTB domain with tetratricopeptide repeats, expressed
AC208663.3_FG002	-4.12657	-3.2959	3.92244	0.0476458	1	AC208663.3_FG002	no_annotation	no_annotation	no_annotation	no_annotation	PF02365					GO:0003677,GO:0006355				LOC_Os04g42940.1		expressed protein
AC209675.3_FG001	-4.12657	-3.2959	3.92244	0.0476458	1	AC209675.3_FG001	no_annotation	no_annotation	no_annotation	no_annotation
AC214358.3_FG001	-4.12657	-3.2959	3.92244	0.0476458	1	AC214358.3_FG001	no_annotation	no_annotation	no_annotation	no_annotation
AC217286.3_FG004	-4.12657	-3.2959	3.92244	0.0476458	1	AC217286.3_FG004	no_annotation	no_annotation	no_annotation	no_annotation
AC217311.3_FG001	-4.12657	-3.2959	3.92244	0.0476458	1	AC217311.3_FG001	no_annotation	no_annotation	no_annotation	no_annotation
AC219156.3_FG002	-4.12657	-3.2959	3.92244	0.0476458	1	AC219156.3_FG002	no_annotation	no_annotation	no_annotation	no_annotation										LOC_Os01g12890.1		expressed protein
GRMZM2G001721	-4.12657	-3.2959	3.92244	0.0476458	1	GRMZM2G001721	no_annotation	no_annotation	no_annotation	no_annotation	PF04844						AT1G79960.1	ATOFP14,OFP14	ovate family protein 14	LOC_Os03g06350.1		DUF623 domain containing protein, expressed
GRMZM2G002536	-4.12657	-3.2959	3.92244	0.0476458	1	GRMZM2G002536	GRMZM2G002536	RefSeq peptide	NP_001144053	hypothetical protein LOC100276878							AT3G55420.1			LOC_Os12g38320.1		expressed protein
GRMZM2G002818	-4.12657	-3.2959	3.92244	0.0476458	1	GRMZM2G002818	GRMZM2G002818	UniProtKB/TrEMBL	Q6J9V8	Cf2-like protein	PF00560,PF08263	PTHR24420				GO:0005515	AT4G20140.1	GSO1	Leucine-rich repeat transmembrane protein kinase	LOC_Os01g04070.1		verticillium wilt disease resistance protein, putative, expressed
GRMZM2G003711	-4.12657	-3.2959	3.92244	0.0476458	1	GRMZM2G003711	no_annotation	no_annotation	no_annotation	no_annotation
GRMZM2G004006	-4.12657	-3.2959	3.92244	0.0476458	1	GRMZM2G004006	GRMZM2G004006	RefSeq peptide	NP_001130643	hypothetical protein LOC100191743							AT4G24930.1		thylakoid lumenal 17.9 kDa protein, chloroplast	LOC_Os01g01280.1		expressed protein
GRMZM2G005554	-4.12657	-3.2959	3.92244	0.0476458	1	GRMZM2G005554	no_annotation	no_annotation	no_annotation	no_annotation							AT5G14410.1			LOC_Os01g71210.1		expressed protein
GRMZM2G005798	-4.12657	-3.2959	3.92244	0.0476458	1	GRMZM2G005798	GRMZM2G005798	UniProtKB/TrEMBL	C4JAF6	Putative uncharacterized protein	PF00332,PF07983	PTHR16631:SF1,PTHR16631				GO:0004553,GO:0005975	AT5G64790.1		O-Glycosyl hydrolases family 17 protein	LOC_Os06g39060.1		glucan endo-1,3-beta-glucosidase precursor, putative, expressed
GRMZM2G010468	-4.12657	-3.2959	3.92244	0.0476458	1	GRMZM2G010468	no_annotation	no_annotation	no_annotation	no_annotation	PF00067	PTHR24298:SF44,PTHR24298	KOG0156	1.14.13.11	K00487	GO:0005506,GO:0016705,GO:0020037,GO:0055114	AT2G30490.1	ATC4H,C4H,CYP73A5,REF3	cinnamate-4-hydroxylase	LOC_Os01g60450.1		cytochrome P450, putative, expressed
GRMZM2G013712	-4.12657	-3.2959	3.92244	0.0476458	1	GRMZM2G013712	no_annotation	no_annotation	no_annotation	no_annotation	PF00034	PTHR11961	KOG3453			GO:0005506,GO:0009055,GO:0020037	AT4G10040.1	CYTC-2	cytochrome c-2	LOC_Os05g34770.1		cytochrome c, putative, expressed
GRMZM2G015912	-4.12657	-3.2959	3.92244	0.0476458	1	GRMZM2G015912	GRMZM2G015912	RefSeq peptide	NP_001152204	EF hand family protein	PF00036	PTHR26295:SF20,PTHR26295				GO:0005509	AT2G43290.1	MSS3	Calcium-binding EF-hand family protein	LOC_Os02g52540.1		EF hand family protein, putative, expressed
GRMZM2G018280	-4.12657	-3.2959	3.92244	0.0476458	1	GRMZM2G018280	GRMZM2G018280	RefSeq DNA	NM_001174744	hypothetical protein LOC100381973 (LOC100381973), mRNA	PF07714	PTHR23257:SF81,PTHR23257	KOG0192			GO:0004672,GO:0006468	AT1G62400.1	HT1	Protein kinase superfamily protein	LOC_Os06g43030.1		protein kinase domain containing protein, expressed
GRMZM2G021935	-4.12657	-3.2959	3.92244	0.0476458	1	GRMZM2G021935	no_annotation	no_annotation	no_annotation	no_annotation	PF00067	PTHR24296				GO:0005506,GO:0016705,GO:0020037,GO:0055114	AT2G45510.1	CYP704A2	cytochrome P450, family 704, subfamily A, polypeptide 2	LOC_Os06g03930.1		cytochrome P450 86A1, putative, expressed
GRMZM2G023655	-4.12657	-3.2959	3.92244	0.0476458	1	GRMZM2G023655	no_annotation	no_annotation	no_annotation	no_annotation	PF00314						AT1G75800.1		Pathogenesis-related thaumatin superfamily protein	LOC_Os10g05660.1		thaumatin, putative, expressed
GRMZM2G027632	-4.12657	-3.2959	3.92244	0.0476458	1	GRMZM2G027632	no_annotation	no_annotation	no_annotation	no_annotation	PF04739	PTHR10343	KOG1616			GO:0005515	AT5G21170.1	AKINBETA1	5\'-AMP-activated protein kinase beta-2 subunit protein	LOC_Os03g20340.1		SNF1-related protein kinase regulatory subunit beta-1, putative, expressed
GRMZM2G032742	-4.12657	-3.2959	3.92244	0.0476458	1	GRMZM2G032742	no_annotation	no_annotation	no_annotation	no_annotation	PF00368,PF01535,PF02705	PTHR10572				GO:0004420,GO:0050662,GO:0015936,GO:0055114,GO:0015079,GO:0071805,GO:0016020	AT1G31120.1	KUP10	K+ uptake permease 10	LOC_Os01g54380.1		PPR repeat domain containing protein, putative, expressed
GRMZM2G036952	-4.12657	-3.2959	3.92244	0.0476458	1	GRMZM2G036952	no_annotation	no_annotation	no_annotation	no_annotation										LOC_Os01g40940.1		expressed protein
GRMZM2G039810	-4.12657	-3.2959	3.92244	0.0476458	1	GRMZM2G039810	no_annotation	no_annotation	no_annotation	no_annotation
GRMZM2G040481	-4.12657	-3.2959	3.92244	0.0476458	1	GRMZM2G040481	no_annotation	no_annotation	no_annotation	no_annotation	PF04873					GO:0005634	AT5G65100.1		Ethylene insensitive 3 family protein	LOC_Os02g36510.1		ethylene-insensitive 3, putative, expressed
GRMZM2G040517	-4.12657	-3.2959	3.92244	0.0476458	1	GRMZM2G040517	GRMZM2G040517	RefSeq peptide	NP_001132399	hypothetical protein LOC100193845	PF01190						AT1G28290.1	AGP31	arabinogalactan protein 31	LOC_Os05g45460.1		POEI52 - Pollen Ole e I allergen and extensin family protein precursor, expressed
GRMZM2G041350	-4.12657	-3.2959	3.92244	0.0476458	1	GRMZM2G041350	GRMZM2G041350	UniProtKB/TrEMBL	C0PKX5	Putative uncharacterized protein		PTHR21206					AT5G49010.2	SLD5	DNA replication protein-related	LOC_Os05g05150.1		SLD5 - Putative GINS complex subunit, expressed
GRMZM2G044070	-4.12657	-3.2959	3.92244	0.0476458	1	GRMZM2G044070	no_annotation	no_annotation	no_annotation	no_annotation		PTHR11926,PTHR11926:SF15					AT3G21780.1	UGT71B6	UDP-glucosyl transferase 71B6	LOC_Os01g53370.1		anthocyanidin 5,3-O-glucosyltransferase, putative, expressed
GRMZM2G046286	-4.12657	-3.2959	3.92244	0.0476458	1	GRMZM2G046286	no_annotation	no_annotation	no_annotation	no_annotation	PF02201					GO:0005515	AT2G35605.1		SWIB/MDM2 domain superfamily protein	LOC_Os02g03730.1		SWIB/MDM2 domain containing protein, expressed
GRMZM2G048836	-4.12657	-3.2959	3.92244	0.0476458	1	GRMZM2G048836	GRMZM2G048836	RefSeq peptide	NP_001130462	hypothetical protein LOC100191560	PF01434,PF00004	PTHR23076,PTHR23076:SF34	KOG0731	3.4.24.-	K03798	GO:0005524,GO:0004222,GO:0006508	AT5G15250.1	ATFTSH6,FTSH6	FTSH protease 6	LOC_Os06g12370.1		OsFtsH6 FtsH protease, homologue of AtFtsH6, expressed
GRMZM2G050407	-4.12657	-3.2959	3.92244	0.0476458	1	GRMZM2G050407	GRMZM2G050407	RefSeq peptide	NP_001132556	hypothetical protein LOC100194021	PF07800						AT3G24740.1		Protein of unknown function (DUF1644)	LOC_Os09g27860.1		expressed protein
GRMZM2G051460	-4.12657	-3.2959	3.92244	0.0476458	1	GRMZM2G051460	no_annotation	no_annotation	no_annotation	no_annotation
GRMZM2G059836	-4.12657	-3.2959	3.92244	0.0476458	1	GRMZM2G059836	GRMZM2G059836	RefSeq peptide	NP_001148035	LOC100281644	PF00403	PTHR22814,PTHR22814:SF14	KOG1603			GO:0046872,GO:0030001	AT1G22990.1		Heavy metal transport/detoxification superfamily protein	LOC_Os01g32330.1		heavy metal-associated domain containing protein, expressed
GRMZM2G060106	-4.12657	-3.2959	3.92244	0.0476458	1	GRMZM2G060106	GRMZM2G060106	UniProtKB/TrEMBL	B6U075	Putative uncharacterized protein
GRMZM2G061005	-4.12657	-3.2959	3.92244	0.0476458	1	GRMZM2G061005	GRMZM2G061005	RefSeq peptide	NP_001170149	hypothetical protein LOC100384080	PF03321				K14487		AT2G46370.4	FIN219,JAR1	Auxin-responsive GH3 family protein	LOC_Os01g12160.1		OsGH3.3 - Probable indole-3-acetic acid-amido synthetase, expressed
GRMZM2G061568	-4.12657	-3.2959	3.92244	0.0476458	1	GRMZM2G061568	GRMZM2G061568	RefSeq peptide	NP_001146751	hypothetical protein LOC100280353		PTHR10165,PTHR10165:SF45					AT2G01180.1	ATLPP1,ATPAP1,LPP1,PAP1	phosphatidic acid phosphatase 1	LOC_Os05g47660.1		lipid phosphatase protein, putative, expressed
GRMZM2G062121	-4.12657	-3.2959	3.92244	0.0476458	1	GRMZM2G062121	no_annotation	no_annotation	no_annotation	no_annotation										LOC_Os01g48360.2		expressed protein
GRMZM2G063924	-4.12657	-3.2959	3.92244	0.0476458	1	GRMZM2G063924	no_annotation	no_annotation	no_annotation	no_annotation										LOC_Os05g36240.1		expressed protein
GRMZM2G065168	-4.12657	-3.2959	3.92244	0.0476458	1	GRMZM2G065168	no_annotation	no_annotation	no_annotation	no_annotation
GRMZM2G066638	-4.12657	-3.2959	3.92244	0.0476458	1	GRMZM2G066638	no_annotation	no_annotation	no_annotation	no_annotation	PF00612,PF00063	PTHR13140,PTHR13140:SF37				GO:0003774,GO:0005524,GO:0016459,GO:0005515	AT1G50360.1	ATVIIIA,VIIIA	P-loop containing nucleoside triphosphate hydrolases superfamily protein	LOC_Os02g40510.1		response regulator receiver domain containing protein, expressed
GRMZM2G068826	-4.12657	-3.2959	3.92244	0.0476458	1	GRMZM2G068826	GRMZM2G068826	RefSeq peptide	NP_001144801	hypothetical protein LOC100277874	PF08224									LOC_Os07g03020.1		expressed protein
GRMZM2G069670	-4.12657	-3.2959	3.92244	0.0476458	1	GRMZM2G069670	GRMZM2G069670	RefSeq peptide	NP_001144841	hypothetical protein LOC100277927
GRMZM2G069880	-4.12657	-3.2959	3.92244	0.0476458	1	GRMZM2G069880	GRMZM2G069880	UniProtKB/TrEMBL	B6TXQ9	Putative uncharacterized protein
GRMZM2G070451	-4.12657	-3.2959	3.92244	0.0476458	1	GRMZM2G070451	no_annotation	no_annotation	no_annotation	no_annotation	PF01125	PTHR19411				GO:0005634	AT4G21110.1		G10 family protein	LOC_Os04g55290.4		G10 protein, putative, expressed
GRMZM2G070603	-4.12657	-3.2959	3.92244	0.0476458	1	GRMZM2G070603	GRMZM2G070603	RefSeq peptide	NP_001150235	LOC100283865	PF00141			1.11.1.7	K00430	GO:0004601,GO:0020037,GO:0006979,GO:0055114	AT1G05260.1	RCI3,RCI3A	Peroxidase superfamily protein	LOC_Os06g20150.1		peroxidase precursor, putative, expressed
GRMZM2G071928	-4.12657	-3.2959	3.92244	0.0476458	1	GRMZM2G071928	no_annotation	no_annotation	no_annotation	no_annotation
GRMZM2G073823	-4.12657	-3.2959	3.92244	0.0476458	1	GRMZM2G073823	no_annotation	no_annotation	no_annotation	no_annotation	PF03514						AT2G29065.1		GRAS family transcription factor	LOC_Os11g47900.1		SCARECROW, putative, expressed
GRMZM2G074811	-4.12657	-3.2959	3.92244	0.0476458	1	GRMZM2G074811	GRMZM2G074811	RefSeq peptide	NP_001131458	hypothetical protein LOC100192793
GRMZM2G074844	-4.12657	-3.2959	3.92244	0.0476458	1	GRMZM2G074844	GRMZM2G074844	RefSeq peptide	NP_001150772	F-box protein interaction domain containing protein	PF00646					GO:0005515	AT5G07610.1		F-box family protein	LOC_Os01g65510.1		OsFBX31 - F-box domain containing protein, expressed
GRMZM2G081318	-4.12657	-3.2959	3.92244	0.0476458	1	GRMZM2G081318	no_annotation	no_annotation	no_annotation	no_annotation
GRMZM2G083094	-4.12657	-3.2959	3.92244	0.0476458	1	GRMZM2G083094	no_annotation	no_annotation	no_annotation	no_annotation	PF07690,PF06813	PTHR21576,PTHR21576:SF8	KOG2504			GO:0055085,GO:0016021	AT2G39210.1		Major facilitator superfamily protein	LOC_Os03g47810.1		nodulin family protein, putative, expressed
GRMZM2G084369	-4.12657	-3.2959	3.92244	0.0476458	1	GRMZM2G084369	no_annotation	no_annotation	no_annotation	no_annotation
GRMZM2G085255	-4.12657	-3.2959	3.92244	0.0476458	1	GRMZM2G085255	no_annotation	no_annotation	no_annotation	no_annotation										LOC_Os12g20280.1		expressed protein
GRMZM2G086243	-4.12657	-3.2959	3.92244	0.0476458	1	GRMZM2G086243	no_annotation	no_annotation	no_annotation	no_annotation	PF00635,PF00160	PTHR11071,PTHR11071:SF57				GO:0003755,GO:0006457,GO:0005198	AT4G21450.1		PapD-like superfamily protein	LOC_Os09g36670.1		peptidyl-prolyl cis-trans isomerase, putative, expressed
GRMZM2G092746	-4.12657	-3.2959	3.92244	0.0476458	1	GRMZM2G092746	no_annotation	no_annotation	no_annotation	no_annotation	PF00295			3.2.1.15	K01184	GO:0004650,GO:0005975	AT3G57510.1	ADPG1	Pectin lyase-like superfamily protein	LOC_Os07g10740.1		polygalacturonase, putative, expressed
GRMZM2G093838	-4.12657	-3.2959	3.92244	0.0476458	1	GRMZM2G093838	GRMZM2G093838	RefSeq peptide	NP_001168509	hypothetical protein LOC100382288		PTHR23067:SF18,PTHR23067					AT2G19380.1		RNA recognition motif (RRM)-containing protein	LOC_Os09g25420.1		ZOS9-06 - C2H2 zinc finger protein, expressed
GRMZM2G094028	-4.12657	-3.2959	3.92244	0.0476458	1	GRMZM2G094028	no_annotation	no_annotation	no_annotation	no_annotation	PF00069	PTHR24420:SF441,PTHR24420	KOG1187			GO:0004672,GO:0005524,GO:0006468	AT1G67000.1		Protein kinase superfamily protein	LOC_Os01g04570.1		Ser/Thr protein kinase, putative, expressed
GRMZM2G094990	-4.12657	-3.2959	3.92244	0.0476458	1	GRMZM2G094990	GRMZM2G094990	RefSeq DNA	NM_001157690	beta-expansin 1a (LOC100284795), mRNA	PF01357,PF03330						AT1G65680.1	ATEXPB2,ATHEXP BETA 1.4,EXPB2	expansin B2	LOC_Os10g40720.1		expansin precursor, putative, expressed
GRMZM2G100979	-4.12657	-3.2959	3.92244	0.0476458	1	GRMZM2G100979	no_annotation	no_annotation	no_annotation	no_annotation
GRMZM2G101007	-4.12657	-3.2959	3.92244	0.0476458	1	GRMZM2G101007	no_annotation	no_annotation	no_annotation	no_annotation	PF04054	PTHR13162					AT1G02080.1		transcription regulators	LOC_Os10g40780.3		CCR4-Not complex component, Not1domain containing protein, expressed
GRMZM2G102770	-4.12657	-3.2959	3.92244	0.0476458	1	GRMZM2G102770	no_annotation	no_annotation	no_annotation	no_annotation							AT1G73965.1	CLE13	CLAVATA3/ESR-RELATED 13	LOC_Os02g21890.1		expressed protein
GRMZM2G105469	-4.12657	-3.2959	3.92244	0.0476458	1	GRMZM2G105469	no_annotation	no_annotation	no_annotation	no_annotation	PF00067	PTHR24298,PTHR24298:SF44	KOG0156			GO:0005506,GO:0016705,GO:0020037,GO:0055114	AT1G64940.1	CYP89A6	cytochrome P450, family 87, subfamily A, polypeptide 6	LOC_Os08g05620.1		cytochrome P450, putative, expressed
GRMZM2G105941	-4.12657	-3.2959	3.92244	0.0476458	1	GRMZM2G105941	no_annotation	no_annotation	no_annotation	no_annotation
GRMZM2G106324	-4.12657	-3.2959	3.92244	0.0476458	1	GRMZM2G106324	no_annotation	no_annotation	no_annotation	no_annotation	PF00234						AT5G46900.1		Bifunctional inhibitor/lipid-transfer protein/seed storage 2S albumin superfamily protein	LOC_Os10g40460.1		LTPL141 - Protease inhibitor/seed storage/LTP family protein precursor, expressed
GRMZM2G109299	-4.12657	-3.2959	3.92244	0.0476458	1	GRMZM2G109299	GRMZM2G109299	UniProtKB/TrEMBL	B6TNY4	Putative uncharacterized protein
GRMZM2G110220	-4.12657	-3.2959	3.92244	0.0476458	1	GRMZM2G110220	GRMZM2G110220	RefSeq peptide	NP_001142095	hypothetical protein LOC100274259	PF01471,PF00413	PTHR10201:SF15,PTHR10201				GO:0004222,GO:0008270,GO:0006508,GO:0031012	AT1G70170.1	MMP	matrix metalloproteinase	LOC_Os06g13180.1		metalloendoproteinase 1 precursor, putative, expressed
GRMZM2G112122	-4.12657	-3.2959	3.92244	0.0476458	1	GRMZM2G112122	no_annotation	no_annotation	no_annotation	no_annotation
GRMZM2G116142	-4.12657	-3.2959	3.92244	0.0476458	1	GRMZM2G116142	no_annotation	no_annotation	no_annotation	no_annotation	PF05699	PTHR11697:SF16,PTHR11697	KOG1121			GO:0046983	AT4G10200.1		TTF-type zinc finger protein with HAT dimerisation domain	LOC_Os06g40680.1		expressed protein
GRMZM2G117648	-4.12657	-3.2959	3.92244	0.0476458	1	GRMZM2G117648	GRMZM2G117648	UniProtKB/TrEMBL	B6SMD0	Putative uncharacterized protein
GRMZM2G119168	-4.12657	-3.2959	3.92244	0.0476458	1	GRMZM2G119168	GRMZM2G119168	RefSeq peptide	NP_001152652	DNA-binding protein	PF03479						AT4G14465.1	AHL20	AT-hook motif nuclear-localized protein 20	LOC_Os03g16350.1		DNA binding protein, putative, expressed
GRMZM2G119180	-4.12657	-3.2959	3.92244	0.0476458	1	GRMZM2G119180	no_annotation	no_annotation	no_annotation	no_annotation
GRMZM2G119407	-4.12657	-3.2959	3.92244	0.0476458	1	GRMZM2G119407	no_annotation	no_annotation	no_annotation	no_annotation	PF08312						AT3G49601.1			LOC_Os11g07070.1		expressed protein
GRMZM2G123365	-4.12657	-3.2959	3.92244	0.0476458	1	GRMZM2G123365	no_annotation	no_annotation	no_annotation	no_annotation	PF00657	PTHR22835,PTHR22835:SF39				GO:0016788,GO:0006629	AT1G28590.1		GDSL-like Lipase/Acylhydrolase superfamily protein	LOC_Os01g11700.1		GDSL-like lipase/acylhydrolase, putative, expressed
GRMZM2G123511	-4.12657	-3.2959	3.92244	0.0476458	1	GRMZM2G123511	no_annotation	no_annotation	no_annotation	no_annotation	PF00982	PTHR10788:SF6,PTHR10788				GO:0003824,GO:0005992	AT4G17770.1	ATTPS5,TPS5	trehalose phosphatase/synthase 5	LOC_Os02g54820.1		trehalose-6-phosphate synthase, putative, expressed
GRMZM2G123794	-4.12657	-3.2959	3.92244	0.0476458	1	GRMZM2G123794	no_annotation	no_annotation	no_annotation	no_annotation	PF00301					GO:0005506	AT1G54500.1		Rubredoxin-like superfamily protein	LOC_Os08g23410.1		rubredoxin family protein, putative, expressed
GRMZM2G123838	-4.12657	-3.2959	3.92244	0.0476458	1	GRMZM2G123838	no_annotation	no_annotation	no_annotation	no_annotation	PF00301					GO:0005506	AT1G54500.1		Rubredoxin-like superfamily protein	LOC_Os08g23410.1		rubredoxin family protein, putative, expressed
GRMZM2G125460	-4.12657	-3.2959	3.92244	0.0476458	1	GRMZM2G125460	no_annotation	no_annotation	no_annotation	no_annotation	PF00847					GO:0003700,GO:0006355	AT2G47520.1	HRE2	Integrase-type DNA-binding superfamily protein	LOC_Os01g21120.1		AP2 domain containing protein, expressed
GRMZM2G127853	-4.12657	-3.2959	3.92244	0.0476458	1	GRMZM2G127853	GRMZM2G127853	RefSeq peptide	NP_001147226	glucan endo-1,3-beta-glucosidase 4	PF07983	PTHR16631,PTHR16631:SF1					AT1G69295.1	PDCB4	plasmodesmata callose-binding protein 4	LOC_Os03g30830.1		X8 domain containing protein, expressed
GRMZM2G129058	-4.12657	-3.2959	3.92244	0.0476458	1	GRMZM2G129058	no_annotation	no_annotation	no_annotation	no_annotation	PF00954,PF08276,PF00069,PF01453	PTHR24420,PTHR24420:SF442	KOG1187			GO:0004672,GO:0005524,GO:0006468,GO:0048544	AT2G19130.1		S-locus lectin protein kinase family protein	LOC_Os07g36780.1		S-domain receptor-like protein kinase, putative, expressed
GRMZM2G131099	-4.12657	-3.2959	3.92244	0.0476458	1	GRMZM2G131099	GRMZM2G131099	RefSeq peptide	NP_001142877	hypothetical protein LOC100275282										LOC_Os01g51670.1		expressed protein
GRMZM2G133129	-4.12657	-3.2959	3.92244	0.0476458	1	GRMZM2G133129	GRMZM2G133129	UniProtKB/TrEMBL	C4J752	Putative uncharacterized protein										LOC_Os04g57260.1		expressed protein
GRMZM2G137551	-4.12657	-3.2959	3.92244	0.0476458	1	GRMZM2G137551	no_annotation	no_annotation	no_annotation	no_annotation										LOC_Os09g29870.1		expressed protein
GRMZM2G141019	-4.12657	-3.2959	3.92244	0.0476458	1	GRMZM2G141019	no_annotation	no_annotation	no_annotation	no_annotation	PF07859	PTHR23024:SF10,PTHR23024				GO:0016787,GO:0008152	AT1G49660.1	AtCXE5,CXE5	carboxyesterase 5	LOC_Os08g37060.1		gibberellin receptor GID1L2, putative, expressed
GRMZM2G141491	-4.12657	-3.2959	3.92244	0.0476458	1	GRMZM2G141491	GRMZM2G141491	UniProtKB/TrEMBL	C0P2K1	Putative uncharacterized protein	PF00854	PTHR11654,PTHR11654:SF37	KOG1237			GO:0005215,GO:0006810,GO:0016020	AT2G02040.1	ATPTR2,ATPTR2-B,NTR1,PTR2,PTR2-B	peptide transporter 2	LOC_Os10g02260.1		peptide transporter PTR2, putative, expressed
GRMZM2G144915	-4.12657	-3.2959	3.92244	0.0476458	1	GRMZM2G144915	no_annotation	no_annotation	no_annotation	no_annotation
GRMZM2G150872	-4.12657	-3.2959	3.92244	0.0476458	1	GRMZM2G150872	no_annotation	no_annotation	no_annotation	no_annotation
GRMZM2G154893	-4.12657	-3.2959	3.92244	0.0476458	1	GRMZM2G154893	no_annotation	no_annotation	no_annotation	no_annotation	PF07816						AT3G62630.1		Protein of unknown function (DUF1645)	LOC_Os01g14970.1		expressed protein
GRMZM2G166124	-4.12657	-3.2959	3.92244	0.0476458	1	GRMZM2G166124	no_annotation	no_annotation	no_annotation	no_annotation
GRMZM2G166837	-4.12657	-3.2959	3.92244	0.0476458	1	GRMZM2G166837	no_annotation	no_annotation	no_annotation	no_annotation		PTHR10366,PTHR10366:SF74					AT1G76470.1		NAD(P)-binding Rossmann-fold superfamily protein	LOC_Os06g41840.1		reductase, putative, expressed
GRMZM2G169695	-4.12657	-3.2959	3.92244	0.0476458	1	GRMZM2G169695	GRMZM2G169695	RefSeq peptide	NP_001147241	AT-rich element binding factor 3	PF10604				K14496		AT2G40330.1	PYL6,RCAR9	PYR1-like 6	LOC_Os01g61210.1		bet v I allergen family protein, putative, expressed
GRMZM2G170208	-4.12657	-3.2959	3.92244	0.0476458	1	GRMZM2G170208	no_annotation	no_annotation	no_annotation	no_annotation	PF00083	PTHR24064:SF16,PTHR24064	KOG0252			GO:0022857,GO:0055085,GO:0016021	AT2G32830.1	PHT1;5,PHT5	phosphate transporter 1;5	LOC_Os04g10800.1		inorganic phosphate transporter, putative, expressed
GRMZM2G172264	-4.12657	-3.2959	3.92244	0.0476458	1	GRMZM2G172264	no_annotation	no_annotation	no_annotation	no_annotation	PF02365					GO:0003677,GO:0006355	AT5G22380.1	anac090,NAC090	NAC domain containing protein 90	LOC_Os05g37080.1		No apical meristem protein, putative, expressed
GRMZM2G175513	-4.12657	-3.2959	3.92244	0.0476458	1	GRMZM2G175513	GRMZM2G175513	RefSeq peptide	NP_001146730	hypothetical protein LOC100280332	PF07762									LOC_Os01g14170.1		expressed protein
GRMZM2G176878	-4.12657	-3.2959	3.92244	0.0476458	1	GRMZM2G176878	no_annotation	no_annotation	no_annotation	no_annotation
GRMZM2G177046	-4.12657	-3.2959	3.92244	0.0476458	1	GRMZM2G177046	GRMZM2G177046	RefSeq peptide	NP_001148120	ocs element-binding factor 1	PF00170					GO:0003700,GO:0043565,GO:0006355	AT1G13600.1	AtbZIP58,bZIP58	basic leucine-zipper 58	LOC_Os03g56010.1		bZIP transcription factor domain containing protein, expressed
GRMZM2G300141	-4.12657	-3.2959	3.92244	0.0476458	1	GRMZM2G300141	no_annotation	no_annotation	no_annotation	no_annotation	PF04043					GO:0004857,GO:0030599	AT5G64620.1	ATC/VIF2,C/VIF2	cell wall / vacuolar inhibitor of fructosidase 2	LOC_Os08g01670.1		invertase/pectin methylesterase inhibitor family protein, putative, expressed
GRMZM2G306143	-4.12657	-3.2959	3.92244	0.0476458	1	GRMZM2G306143	no_annotation	no_annotation	no_annotation	no_annotation	PF02225,PF05922,PF00082	PTHR10795,PTHR10795:SF17				GO:0004252,GO:0006508,GO:0042802,GO:0043086	AT4G10550.1		Subtilase family protein	LOC_Os01g58240.1		OsSub6 - Putative Subtilisin homologue, expressed
GRMZM2G306945	-4.12657	-3.2959	3.92244	0.0476458	1	GRMZM2G306945	no_annotation	no_annotation	no_annotation	no_annotation	PF00890	PTHR11632,PTHR11632:SF5					AT5G66760.1	SDH1-1	succinate dehydrogenase 1-1	LOC_Os07g04240.1		succinate dehydrogenase flavoprotein subunit,mitochondrial precursor, putative, expressed
GRMZM2G309495	-4.12657	-3.2959	3.92244	0.0476458	1	GRMZM2G309495	no_annotation	no_annotation	no_annotation	no_annotation
GRMZM2G313703	-4.12657	-3.2959	3.92244	0.0476458	1	GRMZM2G313703	no_annotation	no_annotation	no_annotation	no_annotation		PTHR11726:SF9,PTHR11726					AT1G66580.1	RPL10C,SAG24	senescence associated gene 24	LOC_Os05g07700.1		ribosomal protein, putative, expressed
GRMZM2G316775	-4.12657	-3.2959	3.92244	0.0476458	1	GRMZM2G316775	GRMZM2G316775	RefSeq peptide	NP_001140267	hypothetical protein LOC100272311
GRMZM2G331964	-4.12657	-3.2959	3.92244	0.0476458	1	GRMZM2G331964	no_annotation	no_annotation	no_annotation	no_annotation
GRMZM2G337768	-4.12657	-3.2959	3.92244	0.0476458	1	GRMZM2G337768	GRMZM2G337768	RefSeq peptide	NP_001168373	hypothetical protein LOC100382142	PF00139,PF00069	PTHR24420,PTHR24420:SF435	KOG1187			GO:0004672,GO:0005524,GO:0006468,GO:0030246	AT3G53810.1		Concanavalin A-like lectin protein kinase family protein	LOC_Os07g03900.1		lectin-like receptor kinase, putative, expressed
GRMZM2G339452	-4.12657	-3.2959	3.92244	0.0476458	1	GRMZM2G339452	no_annotation	no_annotation	no_annotation	no_annotation	PF03168						AT5G45320.1			LOC_Os06g49650.1		harpin-induced protein 1 domain containing protein, expressed
GRMZM2G362823	-4.12657	-3.2959	3.92244	0.0476458	1	GRMZM2G362823	GRMZM2G362823	UniProtKB/TrEMBL	B6T5A1	Putative uncharacterized protein										LOC_Os02g50110.1		expressed protein
GRMZM2G364208	-4.12657	-3.2959	3.92244	0.0476458	1	GRMZM2G364208	GRMZM2G364208	RefSeq peptide	NP_001142846	hypothetical protein LOC100275239										LOC_Os05g50100.1		expressed protein
GRMZM2G371462	-4.12657	-3.2959	3.92244	0.0476458	1	GRMZM2G371462	no_annotation	no_annotation	no_annotation	no_annotation										LOC_Os10g22050.1		expressed protein
GRMZM2G374302	-4.12657	-3.2959	3.92244	0.0476458	1	GRMZM2G374302	GRMZM2G374302	RefSeq peptide	NP_001132198	hypothetical protein LOC100193626	PF00278,PF02784	PTHR11482:SF3,PTHR11482	KOG0622			GO:0003824	AT2G16500.1	ADC1,ARGDC,ARGDC1,SPE1	arginine decarboxylase 1	LOC_Os04g01690.1		pyridoxal-dependent decarboxylase protein, putative, expressed
GRMZM2G375733	-4.12657	-3.2959	3.92244	0.0476458	1	GRMZM2G375733	no_annotation	no_annotation	no_annotation	no_annotation
GRMZM2G378826	-4.12657	-3.2959	3.92244	0.0476458	1	GRMZM2G378826	no_annotation	no_annotation	no_annotation	no_annotation
GRMZM2G382557	-4.12657	-3.2959	3.92244	0.0476458	1	GRMZM2G382557	no_annotation	no_annotation	no_annotation	no_annotation	PF01095	PTHR22931,PTHR22931:SF5				GO:0030599,GO:0042545,GO:0005618	AT5G55590.1	QRT1	Pectin lyase-like superfamily protein	LOC_Os12g37660.1		pectinesterase, putative, expressed
GRMZM2G384588	-4.12657	-3.2959	3.92244	0.0476458	1	GRMZM2G384588	no_annotation	no_annotation	no_annotation	no_annotation										LOC_Os10g24954.1		ulp1 protease family, C-terminal catalytic domain containing protein, expressed
GRMZM2G393072	-4.12657	-3.2959	3.92244	0.0476458	1	GRMZM2G393072	no_annotation	no_annotation	no_annotation	no_annotation										LOC_Os01g65700.1		expressed protein
GRMZM2G410766	-4.12657	-3.2959	3.92244	0.0476458	1	GRMZM2G410766	GRMZM2G410766	UniProtKB/TrEMBL	B6STP1	Stress responsive protein							AT2G39050.1		hydroxyproline-rich glycoprotein family protein	LOC_Os07g48500.1		stress responsive protein, putative, expressed
GRMZM2G410865	-4.12657	-3.2959	3.92244	0.0476458	1	GRMZM2G410865	no_annotation	no_annotation	no_annotation	no_annotation	PF01370	PTHR10366,PTHR10366:SF9	KOG1502			GO:0003824,GO:0050662,GO:0044237	AT5G58490.1		NAD(P)-binding Rossmann-fold superfamily protein	LOC_Os03g60380.1		cinnamoyl CoA reductase, putative, expressed
GRMZM2G411561	-4.12657	-3.2959	3.92244	0.0476458	1	GRMZM2G411561	no_annotation	no_annotation	no_annotation	no_annotation	PF00804,PF05739	PTHR19957:SF26,PTHR19957	KOG0810		K08486	GO:0016020,GO:0005515	AT1G61290.1	ATSYP124,SYP124	syntaxin of plants 124	LOC_Os06g39050.1		syntaxin, putative, expressed
GRMZM2G415955	-4.12657	-3.2959	3.92244	0.0476458	1	GRMZM2G415955	no_annotation	no_annotation	no_annotation	no_annotation	PF04525						AT2G38640.1		Protein of unknown function (DUF567)	LOC_Os12g02760.1		DUF567 domain containing protein, putative, expressed
GRMZM2G418365	-4.12657	-3.2959	3.92244	0.0476458	1	GRMZM2G418365	no_annotation	no_annotation	no_annotation	no_annotation										LOC_Os05g20350.1		expressed protein
GRMZM2G423863	-4.12657	-3.2959	3.92244	0.0476458	1	GRMZM2G423863	no_annotation	no_annotation	no_annotation	no_annotation	PF06521						AT3G54040.1		PAR1 protein
GRMZM2G427073	-4.12657	-3.2959	3.92244	0.0476458	1	GRMZM2G427073	no_annotation	no_annotation	no_annotation	no_annotation	PF03018	PTHR21495:SF5,PTHR21495					AT4G23690.1		Disease resistance-responsive (dirigent-like protein) family protein	LOC_Os07g44250.1		dirigent, putative, expressed
GRMZM2G443548	-4.12657	-3.2959	3.92244	0.0476458	1	GRMZM2G443548	no_annotation	no_annotation	no_annotation	no_annotation	PF02214	PTHR14499,PTHR14499:SF11	KOG2714			GO:0051260	AT2G24240.1		BTB/POZ domain with WD40/YVTN repeat-like protein	LOC_Os04g42310.1		B4-BTB3 - Bric-a-Brac, Tramtrack, Broad Complex BTB domain with B4 subfamily conserved sequence, expressed
GRMZM2G447299	-4.12657	-3.2959	3.92244	0.0476458	1	GRMZM2G447299	no_annotation	no_annotation	no_annotation	no_annotation							AT2G41460.1	ARP	apurinic endonuclease-redox protein	LOC_Os01g58680.1		apurinic endonuclease-redox protein, putative, expressed
GRMZM2G450501	-4.12657	-3.2959	3.92244	0.0476458	1	GRMZM2G450501	no_annotation	no_annotation	no_annotation	no_annotation	PF03242					GO:0006950	AT4G02380.1	AtLEA5,SAG21	senescence-associated gene 21	LOC_Os05g29930.1		late embryogenesis abundant protein, putative, expressed
GRMZM2G451097	-4.12657	-3.2959	3.92244	0.0476458	1	GRMZM2G451097	no_annotation	no_annotation	no_annotation	no_annotation	PF00141		KOG0487			GO:0004601,GO:0020037,GO:0006979,GO:0055114	AT4G11290.1		Peroxidase superfamily protein	LOC_Os07g44480.1		peroxidase, putative, expressed
GRMZM2G452121	-4.12657	-3.2959	3.92244	0.0476458	1	GRMZM2G452121	no_annotation	no_annotation	no_annotation	no_annotation	PF00069,PF00139	PTHR24420:SF435,PTHR24420	KOG1187			GO:0004672,GO:0005524,GO:0006468,GO:0030246	AT3G53810.1		Concanavalin A-like lectin protein kinase family protein	LOC_Os07g03870.1		receptor like protein kinase, putative, expressed
GRMZM2G456401	-4.12657	-3.2959	3.92244	0.0476458	1	GRMZM2G456401	no_annotation	no_annotation	no_annotation	no_annotation	PF03140						AT3G02645.1		Plant protein of unknown function (DUF247)	LOC_Os03g39520.1		plant protein of unknown function domain containing protein, expressed
GRMZM2G460684	-4.12657	-3.2959	3.92244	0.0476458	1	GRMZM2G460684	no_annotation	no_annotation	no_annotation	no_annotation	PF00411	PTHR11759				GO:0003735,GO:0006412,GO:0005840	AT3G11510.1		Ribosomal protein S11 family protein	LOC_Os02g06700.1		ribosomal protein, putative, expressed
GRMZM2G468702	-4.12657	-3.2959	3.92244	0.0476458	1	GRMZM2G468702	no_annotation	no_annotation	no_annotation	no_annotation	PF03912					GO:0015979,GO:0009523,GO:0009654,GO:0016020	AT4G28660.2	PSB28	photosystem II reaction center PSB28 protein	LOC_Os01g71190.1		photosystem II reaction center PSB28 protein, chloroplast precursor, putative, expressed
GRMZM2G474129	-4.12657	-3.2959	3.92244	0.0476458	1	GRMZM2G474129	no_annotation	no_annotation	no_annotation	no_annotation										LOC_Os10g39730.1		expressed protein
GRMZM2G476040	-4.12657	-3.2959	3.92244	0.0476458	1	GRMZM2G476040	GRMZM2G476040	RefSeq DNA	NM_001149837	hypothetical protein LOC100275871 (LOC100275871), mRNA										LOC_Os08g02200.1		expressed protein
GRMZM2G480421	-4.12657	-3.2959	3.92244	0.0476458	1	GRMZM2G480421	no_annotation	no_annotation	no_annotation	no_annotation		PTHR23273					AT1G14800.1		Nucleic acid-binding, OB-fold-like protein	LOC_Os01g29390.1		expressed protein
GRMZM2G548849	-4.12657	-3.2959	3.92244	0.0476458	1	GRMZM2G548849	GRMZM2G548849	UniProtKB/TrEMBL	B6T7Y2	Putative uncharacterized protein
GRMZM2G553733	-4.12657	-3.2959	3.92244	0.0476458	1	GRMZM2G553733	no_annotation	no_annotation	no_annotation	no_annotation
GRMZM2G568427	-4.12657	-3.2959	3.92244	0.0476458	1	GRMZM2G568427	no_annotation	no_annotation	no_annotation	no_annotation
GRMZM2G574534	-4.12657	-3.2959	3.92244	0.0476458	1	GRMZM2G574534	no_annotation	no_annotation	no_annotation	no_annotation	PF06813	PTHR21576,PTHR21576:SF8					AT2G39210.1		Major facilitator superfamily protein	LOC_Os03g58580.1		nodulin, putative, expressed
GRMZM2G580456	-4.12657	-3.2959	3.92244	0.0476458	1	GRMZM2G580456	no_annotation	no_annotation	no_annotation	no_annotation
GRMZM2G700576	-4.12657	-3.2959	3.92244	0.0476458	1	GRMZM2G700576	no_annotation	no_annotation	no_annotation	no_annotation
GRMZM2G700808	-4.12657	-3.2959	3.92244	0.0476458	1	GRMZM2G700808	no_annotation	no_annotation	no_annotation	no_annotation
GRMZM2G701158	-4.12657	-3.2959	3.92244	0.0476458	1	GRMZM2G701158	no_annotation	no_annotation	no_annotation	no_annotation
GRMZM2G701506	-4.12657	-3.2959	3.92244	0.0476458	1	GRMZM2G701506	no_annotation	no_annotation	no_annotation	no_annotation	PF00312	PTHR23321:SF18,PTHR23321			K02956	GO:0003735,GO:0006412,GO:0005622,GO:0005840	ATCG01120.1		chloroplast ribosomal protein S15	LOC_Os04g16728.1		chloroplast 30S ribosomal protein S15, putative, expressed
GRMZM2G701798	-4.12657	-3.2959	3.92244	0.0476458	1	GRMZM2G701798	no_annotation	no_annotation	no_annotation	no_annotation
GRMZM2G703714	-4.12657	-3.2959	3.92244	0.0476458	1	GRMZM2G703714	no_annotation	no_annotation	no_annotation	no_annotation
GRMZM2G704330	-4.12657	-3.2959	3.92244	0.0476458	1	GRMZM2G704330	no_annotation	no_annotation	no_annotation	no_annotation	PF03195						AT2G23660.1	LBD10	LOB domain-containing protein 10	LOC_Os03g41600.1		DUF260 domain containing protein, putative, expressed
GRMZM5G808271	-4.12657	-3.2959	3.92244	0.0476458	1	GRMZM5G808271	no_annotation	no_annotation	no_annotation	no_annotation										LOC_Os04g51250.1		expressed protein
GRMZM5G820826	-4.12657	-3.2959	3.92244	0.0476458	1	GRMZM5G820826	no_annotation	no_annotation	no_annotation	no_annotation
GRMZM5G832473	-4.12657	-3.2959	3.92244	0.0476458	1	GRMZM5G832473	no_annotation	no_annotation	no_annotation	no_annotation	PF02365					GO:0003677,GO:0006355	AT5G22380.1	anac090,NAC090	NAC domain containing protein 90	LOC_Os01g64310.1		no apical meristem protein, putative, expressed
GRMZM5G833366	-4.12657	-3.2959	3.92244	0.0476458	1	GRMZM5G833366	GRMZM5G833366	RefSeq peptide	YP_588365	hypothetical protein ZeamMp105
GRMZM5G834386	-4.12657	-3.2959	3.92244	0.0476458	1	GRMZM5G834386	no_annotation	no_annotation	no_annotation	no_annotation							AT4G37180.1		Homeodomain-like superfamily protein	LOC_Os03g55590.1		MYB family transcription factor, putative, expressed
GRMZM5G841871	-4.12657	-3.2959	3.92244	0.0476458	1	GRMZM5G841871	GRMZM5G841871	UniProtKB/TrEMBL	C4J738	Putative uncharacterized protein
GRMZM5G849164	-4.12657	-3.2959	3.92244	0.0476458	1	GRMZM5G849164	no_annotation	no_annotation	no_annotation	no_annotation
GRMZM5G876112	-4.12657	-3.2959	3.92244	0.0476458	1	GRMZM5G876112	no_annotation	no_annotation	no_annotation	no_annotation
GRMZM5G884707	-4.12657	-3.2959	3.92244	0.0476458	1	GRMZM5G884707	GRMZM5G884707	UniProtKB/Swiss-Prot	P04165	Cytochrome b (Ubiquinol-cytochrome-c reductase complex cytochrome b subunit)(Cytochrome b-c1 complex subunit 3)(Complex III subunit 3)(Complex III subunit III)	PF00033,PF00032	PTHR19271	KOG4663	1.10.2.2	K00412	GO:0009055,GO:0016491,GO:0016020,GO:0022904	AT2G07727.1		Di-haem cytochrome, transmembrane;Cytochrome b/b6, C-terminal	LOC_Os10g21324.1		cytochrome b6, putative, expressed
GRMZM5G889769	-4.12657	-3.2959	3.92244	0.0476458	1	GRMZM5G889769	GRMZM5G889769	RefSeq peptide	NP_001140629	hypothetical protein LOC100272704	PF07992,PF00070	PTHR22912,PTHR22912:SF51	KOG0404			GO:0016491,GO:0050660,GO:0055114	AT2G17420.1	ATNTRA,NTR2,NTRA	NADPH-dependent thioredoxin reductase A	LOC_Os02g48290.1		thioredoxin reductase 2, putative, expressed
GRMZM5G891656	-4.12657	-3.2959	3.92244	0.0476458	1	GRMZM5G891656	GRMZM5G891656	RefSeq peptide	NP_001130484	hypothetical protein LOC100191582	PF01494	PTHR13789,PTHR13789:SF6	KOG2614				AT4G38540.1		FAD/NAD(P)-binding oxidoreductase family protein	LOC_Os03g05900.1		expressed protein
GRMZM5G893477	-4.12657	-3.2959	3.92244	0.0476458	1	GRMZM5G893477	no_annotation	no_annotation	no_annotation	no_annotation
GRMZM6G186438	-4.12657	-3.2959	3.92244	0.0476458	1	GRMZM6G186438	no_annotation	no_annotation	no_annotation	no_annotation
GRMZM6G435553	-4.12657	-3.2959	3.92244	0.0476458	1	GRMZM6G435553	no_annotation	no_annotation	no_annotation	no_annotation							AT1G42550.1	PMI1	plastid movement impaired1	LOC_Os09g38090.1		expressed protein
GRMZM2G177244	0.921922	2.90228	3.89935	0.0483048	1	GRMZM2G177244	no_annotation	no_annotation	no_annotation	no_annotation	PF02362					GO:0003677	AT2G24700.1		Transcriptional factor B3 family protein	LOC_Os01g67830.1		B3 DNA binding domain containing protein, expressed
GRMZM2G462883	-1.23816	0.73797	3.89901	0.0483146	1	GRMZM2G462883	GRMZM2G462883	RefSeq peptide	NP_001168393	hypothetical protein LOC100382162	PF07859	PTHR23024:SF10,PTHR23024	KOG1515			GO:0016787,GO:0008152	AT1G47480.1		alpha/beta-Hydrolases superfamily protein	LOC_Os09g28280.1		gibberellin receptor GID1L2, putative, expressed
AC233959.1_FG003	4.78281	-2.61036	3.89282	0.0484929	1	AC233959.1_FG003	no_annotation	no_annotation	no_annotation	no_annotation										LOC_Os06g48220.1		expressed protein
GRMZM2G140949	4.78281	-2.61036	3.89282	0.0484929	1	GRMZM2G140949	no_annotation	no_annotation	no_annotation	no_annotation	PF03004,PF00262	PTHR11073				GO:0005509,GO:0051082,GO:0006457,GO:0005783	AT1G56340.2	AtCRT1a,CRT1,CRT1a	calreticulin 1a	LOC_Os07g14270.1		calreticulin precursor protein, putative, expressed
GRMZM2G380133	4.78281	-2.61036	3.89282	0.0484929	1	GRMZM2G380133	no_annotation	no_annotation	no_annotation	no_annotation	PF03942	PTHR21392					AT5G54880.1		DTW domain-containing protein	LOC_Os03g37100.1		DTW domain containing protein, putative, expressed
GRMZM2G314663	-1.35529	0.0377482	3.89002	0.048574	1	GRMZM2G314663	no_annotation	no_annotation	no_annotation	no_annotation	PF01095,PF04043	PTHR22931,PTHR22931:SF5				GO:0030599,GO:0042545,GO:0005618,GO:0004857	AT2G26450.1		Plant invertase/pectin methylesterase inhibitor superfamily	LOC_Os03g28090.1		pectinesterase, putative, expressed
GRMZM2G014914	-0.463892	7.87835	3.88838	0.0486213	1	GRMZM2G014914	GRMZM2G014914	UniProtKB/Swiss-Prot	Q84RL7	Aquaporin PIP2-1 (Plasma membrane intrinsic protein 2-1)(ZmPIP2-1)(ZmPIP2;1)	PF00230	PTHR19139,PTHR19139:SF27				GO:0005215,GO:0006810,GO:0016020	AT2G37170.1	PIP2;2,PIP2B	plasma membrane intrinsic protein 2	LOC_Os07g26690.1		aquaporin protein, putative, expressed
GRMZM2G151204	-2.15547	-2.04346	3.88428	0.0487401	1	GRMZM2G151204	GRMZM2G151204	RefSeq peptide	NP_001147860	immediate-early fungal elicitor protein CMPG1	PF04564	PTHR22849				GO:0004842,GO:0016567,GO:0000151	AT1G66160.1	ATCMPG1,CMPG1	CYS, MET, PRO, and GLY protein 1	LOC_Os02g50460.1		immediate-early fungal elicitor protein CMPG1, putative, expressed
GRMZM2G029930	4.63347	-2.71273	3.86987	0.0491603	1	GRMZM2G029930	no_annotation	no_annotation	no_annotation	no_annotation	PF02704						AT1G10588.1		Gibberellin-regulated family protein	LOC_Os03g41060.1		GASR2 - Gibberellin-regulated GASA/GAST/Snakin family protein precursor, putative, expressed
GRMZM2G058336	4.63347	-2.71273	3.86987	0.0491603	1	GRMZM2G058336	GRMZM2G058336	RefSeq peptide	NP_001151058	RNA polymerase Rpc34 subunit family protein	PF05158	PTHR12780	KOG3233	2.7.7.6	K03025	GO:0003677,GO:0003899,GO:0006351	AT5G23710.1		DNA binding;DNA-directed RNA polymerases	LOC_Os06g40110.1		RNA polymerase Rpc34 subunit family protein, expressed
GRMZM2G065144	4.63347	-2.71273	3.86987	0.0491603	1	GRMZM2G065144	no_annotation	no_annotation	no_annotation	no_annotation	PF08022,PF08030,PF08414,PF01794	PTHR11972:SF5,PTHR11972	KOG0039			GO:0016491,GO:0055114,GO:0004601,GO:0050664	AT5G47910.1	ATRBOHD,RBOHD	respiratory burst oxidase homologue D	LOC_Os11g33120.1		respiratory burst oxidase, putative, expressed
GRMZM2G122712	4.63347	-2.71273	3.86987	0.0491603	1	GRMZM2G122712	no_annotation	no_annotation	no_annotation	no_annotation	PF00854	PTHR11654:SF56,PTHR11654				GO:0005215,GO:0006810,GO:0016020	AT1G68570.1		Major facilitator superfamily protein	LOC_Os05g33960.1		peptide transporter PTR2, putative, expressed
GRMZM2G156472	4.63347	-2.71273	3.86987	0.0491603	1	GRMZM2G156472	no_annotation	no_annotation	no_annotation	no_annotation	PF01535	PTHR24015					AT1G31920.1		Tetratricopeptide repeat (TPR)-like superfamily protein	LOC_Os02g46980.1		pentatricopeptide, putative, expressed
GRMZM2G159125	4.63347	-2.71273	3.86987	0.0491603	1	GRMZM2G159125	no_annotation	no_annotation	no_annotation	no_annotation	PF12357,PF00168,PF00614	PTHR18896:SF29,PTHR18896	KOG1329			GO:0005515,GO:0003824,GO:0008152	AT1G52570.1	PLDALPHA2	phospholipase D alpha 2	LOC_Os09g25390.1		phospholipase D, putative, expressed
GRMZM2G171818	4.63347	-2.71273	3.86987	0.0491603	1	GRMZM2G171818	GRMZM2G171818	RefSeq peptide	NP_001152266	BHLH transcription factor										LOC_Os11g25560.1		BHLH transcription factor, putative, expressed
GRMZM2G322748	4.63347	-2.71273	3.86987	0.0491603	1	GRMZM2G322748	GRMZM2G322748	UniProtKB/TrEMBL	Q9ZTJ0	Disease resistance gene analog PIC15 Fragment	PF00560,PF00931	PTHR23155,PTHR23155:SF182	KOG4658			GO:0005515,GO:0043531	AT3G14460.1		LRR and NB-ARC domains-containing disease resistance protein	LOC_Os08g43000.1		CC-NBS-LRR, putative, expressed
GRMZM2G324466	4.63347	-2.71273	3.86987	0.0491603	1	GRMZM2G324466	no_annotation	no_annotation	no_annotation	no_annotation	PF00201	PTHR11926,PTHR11926:SF15	KOG1192			GO:0016758,GO:0008152	AT1G07250.1	UGT71C4	UDP-glucosyl transferase 71C4	LOC_Os07g32020.1		UDP-glucoronosyl and UDP-glucosyl transferase domain containing protein, expressed
GRMZM2G356439	4.63347	-2.71273	3.86987	0.0491603	1	GRMZM2G356439	no_annotation	no_annotation	no_annotation	no_annotation
GRMZM2G382918	4.63347	-2.71273	3.86987	0.0491603	1	GRMZM2G382918	no_annotation	no_annotation	no_annotation	no_annotation	PF00612,PF02179					GO:0005515,GO:0051087	AT1G12060.1	ATBAG5,BAG5	BCL-2-associated athanogene 5	LOC_Os11g31060.1		IQ calmodulin-binding and BAG domain containing protein, putative, expressed
GRMZM2G387602	4.63347	-2.71273	3.86987	0.0491603	1	GRMZM2G387602	no_annotation	no_annotation	no_annotation	no_annotation
GRMZM2G429617	4.63347	-2.71273	3.86987	0.0491603	1	GRMZM2G429617	GRMZM2G429617	RefSeq peptide	NP_001140882	hypothetical protein LOC100272958	PF04819	PTHR16007,PTHR16007:SF5					AT1G55230.1		Family of unknown function (DUF716)	LOC_Os09g27260.1		plant viral response family protein, putative, expressed
GRMZM2G450233	4.63347	-2.71273	3.86987	0.0491603	1	GRMZM2G450233	GRMZM2G450233	RefSeq peptide	NP_001141388	hypothetical protein LOC100273479	PF00141					GO:0004601,GO:0020037,GO:0006979,GO:0055114	AT4G11290.1		Peroxidase superfamily protein	LOC_Os05g06970.1		peroxidase precursor, putative, expressed
GRMZM2G452170	4.63347	-2.71273	3.86987	0.0491603	1	GRMZM2G452170	no_annotation	no_annotation	no_annotation	no_annotation							AT3G60590.3			LOC_Os04g45200.2		DNA binding protein, putative, expressed
GRMZM2G457347	4.63347	-2.71273	3.86987	0.0491603	1	GRMZM2G457347	no_annotation	no_annotation	no_annotation	no_annotation							AT1G03910.2			LOC_Os03g58590.1		expressed protein
GRMZM5G879432	4.63347	-2.71273	3.86987	0.0491603	1	GRMZM5G879432	no_annotation	no_annotation	no_annotation	no_annotation
GRMZM5G889905	4.63347	-2.71273	3.86987	0.0491603	1	GRMZM5G889905	GRMZM5G889905	RefSeq peptide	YP_588381	cytochrome c biogenesis B	PF03379					GO:0015232,GO:0015886,GO:0017004,GO:0016020	ATMG00110.1		cytochrome C biogenesis 206
GRMZM5G856092	5.64035	-2.18274	3.86855	0.0491991	1	GRMZM5G856092	GRMZM5G856092	RefSeq peptide	YP_588342	hypothetical protein ZeamMp080
GRMZM2G579719	0.60307	4.81437	3.86318	0.0493566	1	GRMZM2G579719	GRMZM2G579719	RefSeq peptide	NP_001168997	hypothetical protein LOC100382828							AT1G56310.1		Polynucleotidyl transferase, ribonuclease H-like superfamily protein	LOC_Os05g28860.1		3\'-5\' exonuclease, putative, expressed
AC202911.3_FG002	4.9296	-2.58409	3.8577	0.0495181	1	AC202911.3_FG002	no_annotation	no_annotation	no_annotation	no_annotation
GRMZM2G057779	4.9296	-2.58409	3.8577	0.0495181	1	GRMZM2G057779	GRMZM2G057779	RefSeq peptide	NP_001136904	hypothetical protein LOC100217061	PF01762	PTHR11214,PTHR11214:SF3	KOG2288			GO:0008378,GO:0006486,GO:0016020	AT5G57500.1		Galactosyltransferase family protein	LOC_Os09g26300.1		hypro1, putative, expressed
GRMZM2G099353	4.9296	-2.58409	3.8577	0.0495181	1	GRMZM2G099353	no_annotation	no_annotation	no_annotation	no_annotation										ChrUn.fgenesh.mRNA.41		hypothetical protein
GRMZM2G316840	4.9296	-2.58409	3.8577	0.0495181	1	GRMZM2G316840	GRMZM2G316840	RefSeq peptide	NP_001168444	hypothetical protein LOC100382216	PF02365					GO:0003677,GO:0006355	AT5G64530.1	ANAC104,XND1	xylem NAC domain 1	LOC_Os04g35660.1		no apical meristem protein, putative, expressed
GRMZM2G373329	4.9296	-2.58409	3.8577	0.0495181	1	GRMZM2G373329	no_annotation	no_annotation	no_annotation	no_annotation	PF04564	PTHR24420:SF556,PTHR24420				GO:0004842,GO:0016567,GO:0000151	AT2G45910.1		U-box domain-containing protein kinase family protein	LOC_Os10g40490.1		U-box domain containing protein, expressed
GRMZM2G426046	4.9296	-2.58409	3.8577	0.0495181	1	GRMZM2G426046	no_annotation	no_annotation	no_annotation	no_annotation	PF00036	PTHR10891,PTHR10891:SF141	KOG0027			GO:0005509	AT1G76640.1		Calcium-binding EF-hand family protein	LOC_Os01g72530.1		OsCML31 - Calmodulin-related calcium sensor protein, expressed
GRMZM5G821426	4.9296	-2.58409	3.8577	0.0495181	1	GRMZM5G821426	no_annotation	no_annotation	no_annotation	no_annotation
GRMZM2G180490	-1.27065	0.369349	3.84912	0.049772	1	GRMZM2G180490	no_annotation	no_annotation	no_annotation	no_annotation	PF03000						AT3G49900.1		Phototropic-responsive NPH3 family protein	LOC_Os07g39850.1		expressed protein
GRMZM2G156983	3.29669	0.301897	3.84802	0.0498048	1	GRMZM2G156983	GRMZM2G156983	RefSeq peptide	NP_001150623	phosphatidate cytidylyltransferase	PF01148	PTHR13773				GO:0016772,GO:0016020	AT2G45150.3	CDS4	cytidinediphosphate diacylglycerol synthase 4	LOC_Os02g03460.1		phosphatidate cytidylyltransferase, putative, expressed
GRMZM2G046804	0.488131	9.73293	3.84589	0.049868	1	GRMZM2G046804	GRMZM2G046804	UniProtKB/Swiss-Prot	P08735	Glyceraldehyde-3-phosphate dehydrogenase, cytosolic 1 (EC 1.2.1.12)	PF00044,PF02800	PTHR10836	KOG0657			GO:0016620,GO:0055114	AT3G04120.1	GAPC,GAPC-1,GAPC1	glyceraldehyde-3-phosphate dehydrogenase C subunit 1	LOC_Os08g03290.1		glyceraldehyde-3-phosphate dehydrogenase, putative, expressed
GRMZM2G118490	0.560681	5.35975	3.84376	0.0499315	1	GRMZM2G118490	GRMZM2G118490	RefSeq peptide	NP_001159222	hypothetical protein LOC100304308										LOC_Os12g22800.1		expressed protein
GRMZM2G156127	-1.47781	-0.512015	3.83848	0.050089	1	GRMZM2G156127	GRMZM2G156127	RefSeq peptide	NP_001149878	cytokinin-N-glucosyltransferase 1	PF00201	PTHR11926,PTHR11926:SF15	KOG1192			GO:0016758,GO:0008152	AT3G55700.1		UDP-Glycosyltransferase superfamily protein	LOC_Os03g60960.1		cytokinin-N-glucosyltransferase 1, putative, expressed
GRMZM2G119823	-2.3886	0.925727	3.83773	0.0501112	1	GRMZM2G119823	GRMZM2G119823	RefSeq peptide	NP_001147498	DNA binding like	PF00010	PTHR11514				GO:0046983	AT5G57150.1		basic helix-loop-helix (bHLH) DNA-binding superfamily protein	LOC_Os04g23550.1		basic helix-loop-helix family protein, putative, expressed
GRMZM2G038152	0.598057	4.80215	3.8357	0.0501721	1	GRMZM2G038152	GRMZM2G038152	RefSeq peptide	NP_001170647	hypothetical protein LOC100384701	PF01344,PF07646	PTHR23244,PTHR23244:SF103				GO:0005515	AT1G18610.1		Galactose oxidase/kelch repeat superfamily protein	LOC_Os01g19480.1		kelch motif family protein, putative, expressed
GRMZM2G076683	1.87391	-0.447038	3.82905	0.0503715	1	GRMZM2G076683	no_annotation	no_annotation	no_annotation	no_annotation							AT5G56550.1	ATOXS3,OXS3	oxidative stress 3	LOC_Os02g45930.1		expressed protein
GRMZM2G159926	-1.14994	1.02607	3.82581	0.0504689	1	GRMZM2G159926	GRMZM2G159926	RefSeq peptide	NP_001149781	LOC100283408	PF03479						AT2G33620.1		AT hook motif DNA-binding family protein	LOC_Os09g31470.1		AT hook motif domain containing protein, expressed
GRMZM2G013855	-0.487289	5.95686	3.82312	0.05055	1	GRMZM2G013855	GRMZM2G013855	RefSeq peptide	NP_001145462	hypothetical protein LOC100278848
GRMZM2G071270	-1.3201	0.085587	3.81559	0.0507778	1	GRMZM2G071270	no_annotation	no_annotation	no_annotation	no_annotation	PF00081	PTHR11404,PTHR11404:SF8				GO:0004784,GO:0046872,GO:0006801,GO:0055114	AT5G23310.1	FSD3	Fe superoxide dismutase 3	LOC_Os09g38710.1		HEAT repeat family protein, putative, expressed
GRMZM2G161146	-0.703843	4.06295	3.8104	0.0509352	1	GRMZM2G161146	GRMZM2G161146	RefSeq peptide	NP_001146079	hypothetical protein LOC100279611	PF02536	PTHR13068,PTHR13068:SF3					AT5G07900.1		Mitochondrial transcription termination factor family protein	LOC_Os02g51460.1		mTERF family protein, expressed
GRMZM2G464011	0.4797	8.89196	3.80972	0.050956	1	GRMZM2G464011	GRMZM2G464011	RefSeq peptide	NP_001167669	hypothetical protein LOC100381321
GRMZM5G865319	0.80107	3.5484	3.80553	0.0510835	1	GRMZM5G865319	GRMZM5G865319	RefSeq peptide	NP_001131988	hypothetical protein LOC100193387	PF00079	PTHR11461,PTHR11461:SF24					AT1G47710.1		Serine protease inhibitor (SERPIN) family protein	LOC_Os11g11500.1		serpin domain containing protein, putative, expressed
GRMZM2G063223	-2.49914	-2.48574	3.80234	0.0511809	1	GRMZM2G063223	no_annotation	no_annotation	no_annotation	no_annotation							AT2G46940.1			LOC_Os01g18220.1		expressed protein
GRMZM2G064933	-2.49914	-2.48574	3.80234	0.0511809	1	GRMZM2G064933	no_annotation	no_annotation	no_annotation	no_annotation	PF01798,PF08060,PF08156	PTHR10894	KOG2572				AT3G05060.1		NOP56-like pre RNA processing ribonucleoprotein	LOC_Os03g22730.1		nucleolar protein NOP5-1, putative, expressed
GRMZM2G356639	2.59447	-1.22938	3.80217	0.0511863	1	GRMZM2G356639	no_annotation	no_annotation	no_annotation	no_annotation
GRMZM2G411771	2.59447	-1.22938	3.80217	0.0511863	1	GRMZM2G411771	no_annotation	no_annotation	no_annotation	no_annotation	PF00179	PTHR24067:SF17,PTHR24067				GO:0016881	AT2G18600.1		Ubiquitin-conjugating enzyme family protein	LOC_Os08g28680.1		ubiquitin-conjugating enzyme, putative, expressed
AC191589.3_FG003	4.61004	-2.71805	3.79817	0.0513085	1	AC191589.3_FG003	no_annotation	no_annotation	no_annotation	no_annotation
GRMZM2G038835	4.61004	-2.71805	3.79817	0.0513085	1	GRMZM2G038835	no_annotation	no_annotation	no_annotation	no_annotation	PF06697						AT4G22900.1		Protein of unknown function (DUF1191)	LOC_Os04g49140.1		expressed protein
GRMZM2G077008	4.61004	-2.71805	3.79817	0.0513085	1	GRMZM2G077008	no_annotation	no_annotation	no_annotation	no_annotation	PF01590					GO:0005515	AT3G23150.1	ETR2	Signal transduction histidine kinase, hybrid-type, ethylene sensor	LOC_Os07g15540.1		ethylene receptor, putative, expressed
GRMZM2G161447	4.61004	-2.71805	3.79817	0.0513085	1	GRMZM2G161447	no_annotation	no_annotation	no_annotation	no_annotation	PF01429					GO:0003677,GO:0005634	AT3G07980.1	MAP3KE2,MAPKKK6	mitogen-activated protein kinase kinase kinase 6	LOC_Os04g20560.1		methyl-CpG binding domain containing protein, expressed
GRMZM2G338853	4.61004	-2.71805	3.79817	0.0513085	1	GRMZM2G338853	no_annotation	no_annotation	no_annotation	no_annotation		PTHR11062,PTHR11062:SF34					AT3G06920.1		Tetratricopeptide repeat (TPR)-like superfamily protein	LOC_Os06g13600.1		HEAT repeat family protein, putative, expressed
GRMZM2G359305	4.61004	-2.71805	3.79817	0.0513085	1	GRMZM2G359305	no_annotation	no_annotation	no_annotation	no_annotation	PF00544						AT1G67750.1		Pectate lyase family protein	LOC_Os04g05050.1		pectate lyase precursor, putative, expressed
GRMZM2G411079	4.61004	-2.71805	3.79817	0.0513085	1	GRMZM2G411079	no_annotation	no_annotation	no_annotation	no_annotation	PF02902					GO:0008234,GO:0006508	AT4G15880.1	ATESD4,ESD4	Cysteine proteinases superfamily protein	LOC_Os10g24954.1		ulp1 protease family, C-terminal catalytic domain containing protein, expressed
GRMZM2G442387	4.61004	-2.71805	3.79817	0.0513085	1	GRMZM2G442387	no_annotation	no_annotation	no_annotation	no_annotation							AT5G18980.1		ARM repeat superfamily protein	LOC_Os03g24730.1		expressed protein
GRMZM2G043291	-0.768091	3.37055	3.79395	0.051438	1	GRMZM2G043291	GRMZM2G043291	RefSeq peptide	NP_001149125	LOC100282747							AT3G55040.1	GSTL2	glutathione transferase lambda 2	LOC_Os03g17470.1		IN2-1 protein, putative, expressed
GRMZM2G134256	-0.465142	6.57337	3.79208	0.0514957	1	GRMZM2G134256	GRMZM2G134256	RefSeq peptide	NP_001150450	LOC100284080	PF00923	PTHR10683	KOG2772			GO:0005975	AT5G13420.1		Aldolase-type TIM barrel family protein	LOC_Os01g70170.1		transaldolase, putative, expressed
GRMZM5G845244	0.79778	7.41042	3.78987	0.0515638	1	GRMZM5G845244	GRMZM5G845244	UniProtKB/Swiss-Prot	P08530	30S ribosomal protein S8, chloroplastic	PF00410	PTHR11758	KOG1754		K02994	GO:0003735,GO:0006412,GO:0005840	ATCG00770.1		ribosomal protein S8	LOC_Os08g15278.1		chloroplast 30S ribosomal protein S8, putative, expressed
GRMZM2G141399	-0.66407	4.55699	3.78919	0.0515846	1	GRMZM2G141399	GRMZM2G141399	RefSeq peptide	NP_001104881	starch synthase DULL1	PF03423,PF08323,PF00534	PTHR12526,PTHR12526:SF17				GO:0009058,GO:2001070	AT1G11720.2	ATSS3,SS3	starch synthase 3	LOC_Os08g09230.2		starch synthase III, putative, expressed
AC186603.6_FG003	4.66065	-2.7074	3.78638	0.0516713	1	AC186603.6_FG003	AC186603.6_FG003	UniProtKB/TrEMBL	B6U021	Cytochrome P450 CYP76M15	PF00067	PTHR24298,PTHR24298:SF44	KOG0156			GO:0005506,GO:0016705,GO:0020037,GO:0055114	AT2G45550.1	CYP76C4	cytochrome P450, family 76, subfamily C, polypeptide 4	LOC_Os06g30640.1		cytochrome P450, putative, expressed
AC188757.4_FG004	4.66065	-2.7074	3.78638	0.0516713	1	AC188757.4_FG004	no_annotation	no_annotation	no_annotation	no_annotation
AC206312.3_FG008	4.66065	-2.7074	3.78638	0.0516713	1	AC206312.3_FG008	no_annotation	no_annotation	no_annotation	no_annotation
GRMZM2G000209	4.66065	-2.7074	3.78638	0.0516713	1	GRMZM2G000209	GRMZM2G000209	RefSeq peptide	NP_001131499	hypothetical protein LOC100192836	PF00892					GO:0016020	AT3G45870.1		nodulin MtN21 /EamA-like transporter family protein	LOC_Os06g49500.1		integral membrane protein, putative, expressed
GRMZM2G001661	4.66065	-2.7074	3.78638	0.0516713	1	GRMZM2G001661	GRMZM2G001661	RefSeq peptide	NP_001148251	wiscott-Aldrich syndrome, C-terminal	PF00786						AT5G16490.1	RIC4	ROP-interactive CRIB motif-containing protein 4	LOC_Os03g63060.1		P21-Rho-binding domain containing protein, putative, expressed
GRMZM2G016973	4.66065	-2.7074	3.78638	0.0516713	1	GRMZM2G016973	no_annotation	no_annotation	no_annotation	no_annotation
GRMZM2G034283	4.66065	-2.7074	3.78638	0.0516713	1	GRMZM2G034283	GRMZM2G034283	UniProtKB/TrEMBL	C4J1U6	Putative uncharacterized protein	PF00462	PTHR10168:SF44,PTHR10168	KOG2824			GO:0009055,GO:0015035,GO:0045454	AT3G28850.1		Glutaredoxin family protein	LOC_Os03g07470.1		glutaredoxin, putative, expressed
GRMZM2G037023	4.66065	-2.7074	3.78638	0.0516713	1	GRMZM2G037023	GRMZM2G037023	RefSeq peptide	NP_001145355	hypothetical protein LOC100278687										LOC_Os05g50000.1		expressed protein
GRMZM2G066464	4.66065	-2.7074	3.78638	0.0516713	1	GRMZM2G066464	no_annotation	no_annotation	no_annotation	no_annotation	PF03081	PTHR12542:SF7,PTHR12542				GO:0006887,GO:0000145	AT5G13990.1	ATEXO70C2,EXO70C2	exocyst subunit exo70 family protein C2	LOC_Os11g06700.1		exo70 exocyst complex subunit, putative, expressed
GRMZM2G152857	4.66065	-2.7074	3.78638	0.0516713	1	GRMZM2G152857	no_annotation	no_annotation	no_annotation	no_annotation	PF04564	PTHR22849				GO:0004842,GO:0016567,GO:0000151	AT3G07360.1	ATPUB9,PUB9	plant U-box 9	LOC_Os04g30470.1		U-box domain-containing protein, putative, expressed
GRMZM2G160354	4.66065	-2.7074	3.78638	0.0516713	1	GRMZM2G160354	GRMZM2G160354	UniProtKB/TrEMBL	B6U2V7	Putative uncharacterized protein										LOC_Os05g38940.1		expressed protein
GRMZM2G179728	4.66065	-2.7074	3.78638	0.0516713	1	GRMZM2G179728	GRMZM2G179728	RefSeq peptide	NP_001150904	anther-specific proline-rich protein APG	PF00657	PTHR22835,PTHR22835:SF39				GO:0016788,GO:0006629	AT2G31540.1		GDSL-like Lipase/Acylhydrolase superfamily protein	LOC_Os05g39220.1		GDSL-like lipase/acylhydrolase, putative, expressed
GRMZM2G313707	4.66065	-2.7074	3.78638	0.0516713	1	GRMZM2G313707	no_annotation	no_annotation	no_annotation	no_annotation							AT1G15520.1	ABCG40,ATABCG40,ATPDR12,PDR12	pleiotropic drug resistance 12	LOC_Os01g42380.1		pleiotropic drug resistance protein, putative, expressed
GRMZM2G353061	4.66065	-2.7074	3.78638	0.0516713	1	GRMZM2G353061	no_annotation	no_annotation	no_annotation	no_annotation
GRMZM2G371784	4.66065	-2.7074	3.78638	0.0516713	1	GRMZM2G371784	no_annotation	no_annotation	no_annotation	no_annotation
GRMZM2G453025	4.66065	-2.7074	3.78638	0.0516713	1	GRMZM2G453025	no_annotation	no_annotation	no_annotation	no_annotation	PF00076	PTHR23139,PTHR23139:SF13				GO:0003676	AT1G71800.1	CSTF64	cleavage stimulating factor 64	LOC_Os11g07490.1		RNA recognition motif containing protein, putative, expressed
GRMZM2G469839	4.66065	-2.7074	3.78638	0.0516713	1	GRMZM2G469839	no_annotation	no_annotation	no_annotation	no_annotation	PF07651,PF02353	PTHR10108,PTHR10108:SF300				GO:0008610,GO:0005543	AT4G33110.1		S-adenosyl-L-methionine-dependent methyltransferases superfamily protein	LOC_Os06g37610.1		Cyclopropane-fatty-acyl-phospholipid synthase, putative, expressed
GRMZM2G036368	0.639973	4.1712	3.78465	0.0517248	1	GRMZM2G036368	GRMZM2G036368	RefSeq peptide	NP_001148547	copper ion binding protein	PF00403	PTHR22814	KOG1603			GO:0046872,GO:0030001	AT1G06330.1		Heavy metal transport/detoxification superfamily protein	LOC_Os03g26650.1		heavy metal-associated domain containing protein, expressed
GRMZM2G398423	1.05322	2.61853	3.78415	0.0517403	1	GRMZM2G398423	GRMZM2G398423	RefSeq peptide	NP_001131694	hypothetical protein LOC100193054							AT4G20880.1		ethylene-responsive nuclear protein / ethylene-regulated nuclear protein (ERT2)	LOC_Os03g45930.1		expressed protein
GRMZM2G022547	-0.498549	6.52962	3.78352	0.0517597	1	GRMZM2G022547	no_annotation	no_annotation	no_annotation	no_annotation	PF08414,PF08030,PF08022,PF01794	PTHR11972:SF5,PTHR11972	KOG0039			GO:0016491,GO:0055114,GO:0004601,GO:0050664	AT1G09090.2	ATRBOHB,ATRBOHB-BETA,RBOHB	respiratory burst oxidase homolog B	LOC_Os01g25820.1		respiratory burst oxidase, putative, expressed
GRMZM2G058568	-0.909329	2.63342	3.78114	0.0518334	1	GRMZM2G058568	GRMZM2G058568	RefSeq peptide	NP_001141089	hypothetical protein LOC100273171							AT2G47010.1			LOC_Os05g19030.1		expressed protein
GRMZM2G111998	-1.16541	1.53379	3.78053	0.0518522	1	GRMZM2G111998	GRMZM2G111998	RefSeq peptide	NP_001146482	hypothetical protein LOC100280070	PF00933,PF01915					GO:0004553,GO:0005975	AT5G09730.1	ATBX3,ATBXL3,BX3,BXL3,XYL3	beta-xylosidase 3	LOC_Os01g19220.1		beta-D-xylosidase, putative, expressed
GRMZM2G129071	-0.623799	4.09775	3.7775	0.0519462	1	GRMZM2G129071	GRMZM2G129071	RefSeq peptide	NP_001146059	hypothetical protein LOC100279590	PF01547					GO:0005215,GO:0006810	AT1G31410.1		putrescine-binding periplasmic protein-related	LOC_Os04g51310.1		putrescine-binding periplasmic protein-related, putative, expressed
GRMZM2G446108	-0.67171	4.07564	3.77123	0.0521412	1	GRMZM2G446108	GRMZM2G446108	RefSeq peptide	NP_001130846	hypothetical protein LOC100191950	PF01266	PTHR11985	KOG0042	1.1.5.3	K00111	GO:0016491,GO:0055114	AT3G10370.1	SDP6	FAD-dependent oxidoreductase family protein	LOC_Os04g14790.1		FAD dependent oxidoreductase domain containing protein, expressed
GRMZM2G305066	-1.77164	-1.23941	3.77085	0.0521531	1	GRMZM2G305066	no_annotation	no_annotation	no_annotation	no_annotation	PF00069	PTHR24361,PTHR24361:SF58	KOG0198			GO:0004672,GO:0005524,GO:0006468	AT4G26890.1	MAPKKK16	mitogen-activated protein kinase kinase kinase 16	LOC_Os01g50400.1		STE_MEKK_ste11_MAP3K.5 - STE kinases include homologs to sterile 7, sterile 11 and sterile 20 from yeast, expressed
GRMZM2G151425	1.25695	1.08878	3.77051	0.0521639	1	GRMZM2G151425	GRMZM2G151425	RefSeq peptide	NP_001132238	hypothetical protein LOC100193673	PF00582					GO:0006950	AT3G03270.2		Adenine nucleotide alpha hydrolases-like superfamily protein	LOC_Os02g53320.1		universal stress protein domain containing protein, putative, expressed
GRMZM5G873340	2.01717	-1.17066	3.76849	0.0522269	1	GRMZM5G873340	no_annotation	no_annotation	no_annotation	no_annotation	PF00928	PTHR11998:SF4,PTHR11998				GO:0005515,GO:0006886,GO:0016192,GO:0030131	AT1G56590.1	ZIP4	Clathrin adaptor complexes medium subunit family protein	LOC_Os05g31780.1		adaptor complexes medium subunit family domain containing protein, expressed
GRMZM2G379035	-1.05784	1.5455	3.76704	0.0522722	1	GRMZM2G379035	GRMZM2G379035	RefSeq peptide	NP_001149337	LOC100282960	PF00234						AT3G43720.1		Bifunctional inhibitor/lipid-transfer protein/seed storage 2S albumin superfamily protein	LOC_Os05g41030.1		LTPL67 - Protease inhibitor/seed storage/LTP family protein precursor, expressed
GRMZM2G019746	-1.72051	-1.29255	3.76486	0.0523403	1	GRMZM2G019746	GRMZM2G019746	RefSeq peptide	NP_001141109	hypothetical protein LOC100273193	PF00501	PTHR24096,PTHR24096:SF43	KOG1176			GO:0003824,GO:0008152	AT5G63380.1		AMP-dependent synthetase and ligase family protein	LOC_Os07g17970.1		AMP-binding domain containing protein, expressed
GRMZM2G071638	-0.907361	2.52345	3.75472	0.0526585	1	GRMZM2G071638	GRMZM2G071638	RefSeq peptide	NP_001150540	uncharacterized BCR, COG1963 family protein	PF02681						AT3G12685.1		Acid phosphatase/vanadium-dependent haloperoxidase-related protein	LOC_Os06g33930.1		Divergent PAP2 family domain containing protein, expressed
GRMZM2G151801	1.27032	1.04419	3.75004	0.0528061	1	GRMZM2G151801	no_annotation	no_annotation	no_annotation	no_annotation	PF00561	PTHR10992:SF202,PTHR10992	KOG1454				AT3G29770.1	ATMES11,MES11	methyl esterase 11	LOC_Os07g41230.1		esterase, putative, expressed
GRMZM2G030862	1.0808	2.06541	3.748	0.0528706	1	GRMZM2G030862	no_annotation	no_annotation	no_annotation	no_annotation	PF00155	PTHR13693,PTHR13693:SF3				GO:0030170,GO:0009058	AT5G23670.1	LCB2	long chain base2	LOC_Os11g31640.1		serine palmitoyltransferase 2, putative, expressed
GRMZM5G825437	-0.54916	4.8408	3.74755	0.0528851	1	GRMZM5G825437	GRMZM5G825437	RefSeq peptide	NP_001146919	OB-fold nucleic acid binding domain containing protein			KOG3416		K07466		AT2G33845.1		Nucleic acid-binding, OB-fold-like protein	LOC_Os01g13700.1		DNA-binding protein-related, putative, expressed
GRMZM2G018514	-1.97648	-1.52748	3.74521	0.0529589	1	GRMZM2G018514	no_annotation	no_annotation	no_annotation	no_annotation	PF07911						AT3G22540.1		Protein of unknown function (DUF1677)	LOC_Os03g46300.1		expressed protein
GRMZM2G063342	-0.977185	2.11914	3.73913	0.0531521	1	GRMZM2G063342	GRMZM2G063342	RefSeq peptide	NP_001147303	metal ion binding protein	PF00403	PTHR22814:SF13,PTHR22814	KOG1603			GO:0046872,GO:0030001	AT2G36950.1		Heavy metal transport/detoxification superfamily protein	LOC_Os03g05750.1		heavy-metal-associated domain-containing protein, putative, expressed
GRMZM2G367886	-2.012	-1.90096	3.73431	0.0533056	1	GRMZM2G367886	no_annotation	no_annotation	no_annotation	no_annotation	PF00850	PTHR10625,PTHR10625:SF28					AT4G38130.1	ATHD1,ATHDA19,HD1,HDA1,HDA19,RPD3A	histone deacetylase 1	LOC_Os06g38470.1		histone deacetylase 19, putative, expressed
GRMZM2G001241	-1.42155	0.139975	3.73281	0.0533536	1	GRMZM2G001241	GRMZM2G001241	RefSeq peptide	NP_001141295	hypothetical protein LOC100273386	PF00657	PTHR22835,PTHR22835:SF39				GO:0016788,GO:0006629	AT3G04290.1	ATLTL1,LTL1	Li-tolerant lipase 1	LOC_Os04g42860.1		GDSL-like lipase/acylhydrolase, putative, expressed
GRMZM2G035370	-1.32823	0.146144	3.73162	0.0533917	1	GRMZM2G035370	no_annotation	no_annotation	no_annotation	no_annotation	PF00249					GO:0003682	AT5G06800.1		myb-like HTH transcriptional regulator family protein	LOC_Os04g56990.1		Myb-like DNA-binding domain containing protein, putative, expressed
GRMZM2G137329	-2.4304	-2.2119	3.7316	0.0533921	1	GRMZM2G137329	GRMZM2G137329	RefSeq peptide	NP_001148304	LOC100281913	PF00234						AT3G18280.1		Bifunctional inhibitor/lipid-transfer protein/seed storage 2S albumin superfamily protein	LOC_Os03g02050.1		LTPL151 - Protease inhibitor/seed storage/LTP family protein precursor, expressed
GRMZM5G894156	-0.501987	5.73233	3.73051	0.0534269	1	GRMZM5G894156	GRMZM5G894156	RefSeq peptide	NP_001131312	hypothetical protein LOC100192626	PF12352,PF05008	PTHR21230:SF16,PTHR21230	KOG1666		K08493	GO:0006886,GO:0016020	AT1G26670.1	ATVTI12,VTI12,VTI1B	Vesicle transport v-SNARE family protein	LOC_Os01g51120.1		vesicle transport v-SNARE protein, putative, expressed
GRMZM2G108714	-0.983648	2.85881	3.72985	0.053448	1	GRMZM2G108714	GRMZM2G108714	RefSeq peptide	NP_001151383	LOC100285016	PF02458					GO:0016747	AT3G62160.1		HXXXD-type acyl-transferase family protein	LOC_Os05g08640.1		transferase family protein, putative, expressed
GRMZM2G027478	0.91194	2.91866	3.72728	0.0535305	1	GRMZM2G027478	GRMZM2G027478	RefSeq peptide	NP_001142826	hypothetical protein LOC100275213							AT3G56290.1			LOC_Os01g60830.1		expressed protein
GRMZM2G044055	-0.551586	4.91398	3.72454	0.0536184	1	GRMZM2G044055	GRMZM2G044055	RefSeq peptide	NP_001131233	hypothetical protein LOC100192542	PF02181	PTHR23213					AT3G25500.1	AFH1,AHF1,ATFH1,FH1	formin homology 1	LOC_Os01g67240.1		formin-like protein 1 precursor, putative, expressed
GRMZM5G810727	-1.53836	-0.442761	3.72261	0.0536805	1	GRMZM5G810727	GRMZM5G810727	RefSeq peptide	NP_001132535	hypothetical protein LOC100193998	PF00232	PTHR10353	KOG0626			GO:0004553,GO:0005975	AT4G21760.1	BGLU47	beta-glucosidase 47	LOC_Os04g43390.2		Os4bglu16 - monolignol beta-glucoside homologue, expressed
GRMZM2G043584	-0.509561	7.98307	3.70659	0.054198	1	GRMZM2G043584	GRMZM2G043584	RefSeq peptide	NP_001145765	hypothetical protein LOC100279272	PF00560,PF00069,PF08263	PTHR24420:SF462,PTHR24420	KOG1187			GO:0004672,GO:0005524,GO:0006468,GO:0005515	AT3G49670.1	BAM2	Leucine-rich receptor-like protein kinase family protein	LOC_Os03g12730.1		receptor protein kinase CLAVATA1 precursor, putative, expressed
GRMZM5G878603	2.6049	-1.90945	3.70279	0.0543215	1	GRMZM5G878603	no_annotation	no_annotation	no_annotation	no_annotation
GRMZM2G059392	-0.956132	2.18992	3.70223	0.0543398	1	GRMZM2G059392	GRMZM2G059392	RefSeq peptide	NP_001149622	carboxy-lyase	PF03641						AT3G53450.1		Putative lysine decarboxylase family protein	LOC_Os01g40630.1		uncharacterized protein PA4923, putative, expressed
GRMZM2G463640	0.992632	6.17768	3.7018	0.0543537	1	GRMZM2G463640	GRMZM2G463640	UniProtKB/Swiss-Prot	P05642	Cytochrome b6	PF00033	PTHR19271	KOG4663		K02635	GO:0022904,GO:0016020	ATCG00720.1		photosynthetic electron transfer B	LOC_Os10g21324.1		cytochrome b6, putative, expressed
GRMZM2G172485	-1.48885	0.518212	3.70051	0.0543959	1	GRMZM2G172485	GRMZM2G172485	RefSeq peptide	NP_001142932	hypothetical protein LOC100275369	PF11331						AT5G05190.1		Protein of unknown function (DUF3133)	LOC_Os07g48280.1		expressed protein
GRMZM2G117244	2.61944	-1.90472	3.69818	0.0544718	1	GRMZM2G117244	GRMZM2G117244	RefSeq peptide	NP_001168359	hypothetical protein LOC100382127	PF00249	PTHR10641	KOG0048			GO:0003682	AT5G65790.1	ATMYB68,MYB68	myb domain protein 68	LOC_Os09g26170.1		MYB family transcription factor, putative, expressed
GRMZM2G375307	-0.726075	4.4181	3.696	0.0545432	1	GRMZM2G375307	no_annotation	no_annotation	no_annotation	no_annotation			KOG4282				AT3G54390.1		sequence-specific DNA binding transcription factors	LOC_Os09g38570.1		transcription factor like protein, putative, expressed
GRMZM2G448344	0.672511	3.98231	3.69383	0.0546141	1	GRMZM2G448344	GRMZM2G448344	UniProtKB/Swiss-Prot	P00874	Ribulose bisphosphate carboxylase large chain Precursor (RuBisCO large subunit)(EC 4.1.1.39)	PF02788,PF00016	PTHR23321:SF19,PTHR23321		4.1.1.39	K01601	GO:0000287,GO:0016984,GO:0015977	ATCG00490.1		ribulose-bisphosphate carboxylases	LOC_Os10g21268.1		ribulose bisphosphate carboxylase large chain precursor, putative, expressed
GRMZM2G461465	-1.47482	-0.300421	3.69317	0.0546355	1	GRMZM2G461465	no_annotation	no_annotation	no_annotation	no_annotation							AT5G64667.1	IDL2	inflorescence deficient in abscission (IDA)-like 2
GRMZM2G044372	-2.32216	-1.60179	3.68023	0.0550612	1	GRMZM2G044372	no_annotation	no_annotation	no_annotation	no_annotation	PF01276	PTHR11851:SF69,PTHR11851				GO:0003824	AT4G13030.1		P-loop containing nucleoside triphosphate hydrolases superfamily protein	LOC_Os03g63074.3		Ser/Thr protein phosphatase family protein, expressed
GRMZM2G119081	1.28187	1.34818	3.67745	0.055153	1	GRMZM2G119081	no_annotation	no_annotation	no_annotation	no_annotation
GRMZM2G136513	-0.582027	4.53076	3.67488	0.0552382	1	GRMZM2G136513	no_annotation	no_annotation	no_annotation	no_annotation	PF00560,PF00931	PTHR23155,PTHR23155:SF101	KOG4658			GO:0005515,GO:0043531	AT4G26090.1	RPS2	NB-ARC domain-containing disease resistance protein	LOC_Os03g14900.1		NB-ARC/LRR disease resistance protein, putative, expressed
GRMZM2G043338	0.540451	6.75353	3.67452	0.0552503	1	GRMZM2G043338	GRMZM2G043338	RefSeq peptide	NP_001141193	hypothetical protein LOC100273280	PF05564						AT1G56220.3		Dormancy/auxin associated family protein	LOC_Os03g22270.1		auxin-repressed protein, putative, expressed
GRMZM2G172936	-1.4752	2.40581	3.67333	0.0552895	1	GRMZM2G172936	GRMZM2G172936	RefSeq peptide	NP_001149992	dehydration-responsive element-binding protein 1C	PF00847					GO:0003700,GO:0006355	AT2G44940.1		Integrase-type DNA-binding superfamily protein	LOC_Os04g46440.1		AP2 domain containing protein, expressed
GRMZM2G056988	1.55555	-0.0156828	3.67138	0.0553542	1	GRMZM2G056988	GRMZM2G056988	RefSeq peptide	NP_001144861	hypothetical protein LOC100277951							AT5G22060.1	ATJ2,J2	DNAJ homologue 2	LOC_Os03g44620.2		chaperone protein dnaJ, putative, expressed
GRMZM2G024264	-0.720593	3.56826	3.67028	0.055391	1	GRMZM2G024264	GRMZM2G024264	RefSeq peptide	NP_001151685	multicystatin	PF00031	PTHR11413,PTHR11413:SF3				GO:0004869	AT3G12490.2	ATCYS6,ATCYSB,CYSB	cystatin B	LOC_Os05g33880.2		cysteine proteinase inhibitor precursor protein, putative, expressed
AC225193.3_FG003	-0.58403	5.17046	3.65564	0.0558798	1	AC225193.3_FG003	AC225193.3_FG003	UniProtKB/TrEMBL	B8A207	Putative uncharacterized protein	PF03479						AT2G33620.1		AT hook motif DNA-binding family protein	LOC_Os10g42230.1		AT hook motif domain containing protein, expressed
GRMZM2G076810	-0.705516	3.73612	3.65498	0.0559019	1	GRMZM2G076810	GRMZM2G076810	RefSeq DNA	NM_001176958	hypothetical protein LOC100384419 (LOC100384419), mRNA										LOC_Os11g11980.1		expressed protein
GRMZM2G418289	1.78878	0.499435	3.65038	0.0560566	1	GRMZM2G418289	GRMZM2G418289	RefSeq peptide	NP_001170640	hypothetical protein LOC100384693	PF00069,PF07714	PTHR24420,PTHR24420:SF688	KOG1187			GO:0004672,GO:0005524,GO:0006468	AT1G01540.2		Protein kinase superfamily protein	LOC_Os10g38920.1		protein kinase domain containing protein, expressed
GRMZM2G306679	4.61973	-0.382179	3.6499	0.0560726	1	GRMZM2G306679	GRMZM2G306679	RefSeq peptide	NP_001130454	hypothetical protein LOC100191552	PF00011	PTHR11527,PTHR11527:SF14	KOG0710		K13993		AT1G53540.1		HSP20-like chaperones superfamily protein	LOC_Os03g16040.1		hsp20/alpha crystallin family protein, putative, expressed
GRMZM5G852177	-1.23495	0.38469	3.64835	0.0561249	1	GRMZM5G852177	GRMZM5G852177	RefSeq peptide	NP_001151196	serine/threonine-protein kinase receptor	PF07714	PTHR24420	KOG1187			GO:0004672,GO:0006468	AT1G16670.1		Protein kinase superfamily protein	LOC_Os12g41710.1		Protein kinase domain containing protein, expressed
AC233870.1_FG003	1.01899	5.43646	3.64805	0.056135	1	AC233870.1_FG003	no_annotation	no_annotation	no_annotation	no_annotation							AT2G25930.1	ELF3,PYK20	hydroxyproline-rich glycoprotein family protein	LOC_Os01g38530.1		ELF3 protein, putative, expressed
GRMZM2G063024	1.70337	-0.37939	3.64099	0.0563733	1	GRMZM2G063024	GRMZM2G063024	RefSeq peptide	NP_001152517	LOC100286157	PF08392,PF08541					GO:0016747,GO:0006633,GO:0016020,GO:0008610	AT1G01120.1	KCS1	3-ketoacyl-CoA synthase 1	LOC_Os03g14170.1		3-ketoacyl-CoA synthase, putative, expressed
GRMZM2G336745	-2.53697	-2.49093	3.63492	0.0565794	1	GRMZM2G336745	no_annotation	no_annotation	no_annotation	no_annotation	PF06454,PF01592	PTHR10093				GO:0005506,GO:0051536,GO:0016226	AT3G01770.1	ATBET10,BET10	bromodomain and extraterminal domain protein 10	LOC_Os08g03360.1		ATBET9, putative, expressed
GRMZM2G165530	0.647731	4.25249	3.63294	0.0566467	1	GRMZM2G165530	GRMZM2G165530	RefSeq peptide	NP_001144256	hypothetical protein LOC100277128	PF07690	PTHR24526:SF61,PTHR24526	KOG2816			GO:0055085,GO:0016021	AT2G16990.1		Major facilitator superfamily protein	LOC_Os02g44730.1		tetracycline transporter protein, putative, expressed
GRMZM2G413857	-1.06547	1.69863	3.63134	0.0567011	1	GRMZM2G413857	GRMZM2G413857	RefSeq peptide	NP_001131899	hypothetical protein LOC100193284							AT5G11790.1	NDL2	N-MYC downregulated-like 2	LOC_Os05g10740.1		pollen-specific protein SF21, putative, expressed
GRMZM2G062009	1.55366	-0.165768	3.62853	0.0567971	1	GRMZM2G062009	GRMZM2G062009	RefSeq peptide	NP_001137035	hypothetical protein LOC100217205	PF02365					GO:0003677,GO:0006355	AT4G28530.1	anac074,NAC074	NAC domain containing protein 74	LOC_Os04g43560.1		no apical meristem protein, putative, expressed
GRMZM2G141009	-1.48167	-0.611351	3.62349	0.0569692	1	GRMZM2G141009	GRMZM2G141009	RefSeq peptide	NP_001148127	UMP/CMP kinase1	PF00406	PTHR23359	KOG3079				AT5G26667.1	PYR6	P-loop containing nucleoside triphosphate hydrolases superfamily protein	LOC_Os06g02000.1		adenylate kinase, putative, expressed
GRMZM2G170400	-0.430985	9.59794	3.61226	0.0573551	1	GRMZM2G170400	GRMZM2G170400	RefSeq peptide	NP_001169597	hypothetical protein LOC100383478		PTHR10108:SF328,PTHR10108					AT3G18000.1	NMT1,PEAMT,XPL1	S-adenosyl-L-methionine-dependent methyltransferases superfamily protein	LOC_Os05g47540.1		CPuORF26 - conserved peptide uORF-containing transcript, expressed
GRMZM2G053653	5.3492	-2.36771	3.61212	0.0573599	1	GRMZM2G053653	GRMZM2G053653	UniProtKB/Swiss-Prot	P17703	30S ribosomal protein S15, chloroplastic	PF00312	PTHR23321,PTHR23321:SF18			K02956	GO:0003735,GO:0006412,GO:0005622,GO:0005840	ATCG01120.1		chloroplast ribosomal protein S15	LOC_Os04g16728.1		chloroplast 30S ribosomal protein S15, putative, expressed
GRMZM2G083470	5.3492	-2.36771	3.61212	0.0573599	1	GRMZM2G083470	no_annotation	no_annotation	no_annotation	no_annotation										LOC_Os05g40180.1		serine/threonine-protein kinase stt7, chloroplast precursor, putative, expressed
GRMZM2G139082	5.3492	-2.36771	3.61212	0.0573599	1	GRMZM2G139082	GRMZM2G139082	RefSeq peptide	NP_001106068	heat shock complementing factor1	PF00847	PTHR11795:SF332,PTHR11795				GO:0003700,GO:0006355	AT1G51190.1	PLT2	Integrase-type DNA-binding superfamily protein	LOC_Os01g67410.1		AP2/EREBP transcription factor BABY BOOM, putative, expressed
GRMZM2G073814	-0.497378	5.6933	3.6087	0.057478	1	GRMZM2G073814	GRMZM2G073814	RefSeq peptide	NP_001170081	hypothetical protein LOC100383999	PF02826,PF01842,PF00389	PTHR10996,PTHR10996:SF20	KOG0068	1.1.1.95	K00058	GO:0016616,GO:0051287,GO:0008152,GO:0055114,GO:0016597,GO:0048037	AT1G17745.1	PGDH	D-3-phosphoglycerate dehydrogenase	LOC_Os08g34720.1		D-3-phosphoglycerate dehydrogenase, chloroplast precursor, putative, expressed
GRMZM2G093962	-1.21682	1.92197	3.60825	0.0574936	1	GRMZM2G093962	GRMZM2G093962	RefSeq peptide	NP_001132594	hypothetical protein LOC100194066	PF01694	PTHR22936				GO:0004252,GO:0016021	AT5G07250.1	ATRBL3,RBL3	RHOMBOID-like protein 3	LOC_Os10g37760.2		OsRhmbd17 - Putative Rhomboid homologue, expressed
GRMZM2G127143	-2.47691	-2.11396	3.60799	0.0575024	1	GRMZM2G127143	no_annotation	no_annotation	no_annotation	no_annotation	PF04398						AT4G02360.1		Protein of unknown function, DUF538	LOC_Os11g13720.1		expressed protein
GRMZM2G117609	0.769466	3.85264	3.60427	0.0576314	1	GRMZM2G117609	GRMZM2G117609	RefSeq peptide	NP_001150117	LOC100283746	PF00702	PTHR12725:SF8,PTHR12725	KOG3085				AT1G79790.1		Haloacid dehalogenase-like hydrolase (HAD) superfamily protein	LOC_Os11g19460.1		haloacid dehalogenase-like hydrolase family protein, putative, expressed
GRMZM2G017022	-1.60015	-1.04535	3.60337	0.0576626	1	GRMZM2G017022	no_annotation	no_annotation	no_annotation	no_annotation	PF07714	PTHR24420:SF660,PTHR24420	KOG1187			GO:0004672,GO:0006468	AT5G45800.1	MEE62	Leucine-rich repeat protein kinase family protein	LOC_Os02g14480.1		receptor-like kinase, putative, expressed
GRMZM2G018951	0.475677	6.81551	3.60294	0.0576776	1	GRMZM2G018951	GRMZM2G018951	RefSeq peptide	NP_001170152	hypothetical protein LOC100384084
GRMZM2G112769	2.13865	2.09648	3.59895	0.0578162	1	GRMZM2G112769	no_annotation	no_annotation	no_annotation	no_annotation	PF00806,PF07990	PTHR12537,PTHR12537:SF12	KOG1488			GO:0003723	AT2G29200.1	APUM1,PUM1	pumilio 1	LOC_Os05g01910.1		pumilio-family RNA binding protein, putative, expressed
GRMZM2G040965	-0.489391	6.06688	3.59032	0.0581171	1	GRMZM2G040965	GRMZM2G040965	RefSeq peptide	NP_001147313	AFH1	PF02181	PTHR23213:SF18,PTHR23213					AT3G25500.1	AFH1,AHF1,ATFH1,FH1	formin homology 1	LOC_Os09g34180.1		formin, putative, expressed
GRMZM2G086030	-0.525564	5.29686	3.58307	0.0583711	1	GRMZM2G086030	no_annotation	no_annotation	no_annotation	no_annotation		PTHR12601	KOG1839				AT4G28080.1		Tetratricopeptide repeat (TPR)-like superfamily protein	LOC_Os04g55230.1		tetratricopeptide repeat domain containing protein, putative, expressed
GRMZM6G312787	0.68515	3.87207	3.57599	0.0586207	1	GRMZM6G312787	no_annotation	no_annotation	no_annotation	no_annotation							AT2G46550.1			LOC_Os09g19890.1		expressed protein
AC218093.3_FG005	-1.90606	-1.77151	3.57552	0.0586371	1	AC218093.3_FG005	no_annotation	no_annotation	no_annotation	no_annotation
GRMZM5G884889	1.04081	2.12513	3.57317	0.0587202	1	GRMZM5G884889	no_annotation	no_annotation	no_annotation	no_annotation
GRMZM2G138666	2.63559	-1.89999	3.57118	0.0587906	1	GRMZM2G138666	no_annotation	no_annotation	no_annotation	no_annotation							AT4G19130.1		Replication factor-A protein 1-related	LOC_Os12g32310.1		expressed protein
GRMZM2G062455	2.9726	-1.6915	3.57093	0.0587993	1	GRMZM2G062455	no_annotation	no_annotation	no_annotation	no_annotation	PF02990	PTHR10766				GO:0016021	AT3G13772.1	AtTMN7,TMN7	transmembrane nine 7	LOC_Os06g37160.1		transmembrane 9 superfamily member, putative, expressed
GRMZM2G050550	-0.809795	3.37203	3.56595	0.0589759	1	GRMZM2G050550	GRMZM2G050550	RefSeq peptide	NP_001151336	sucrose responsive element binding protein	PF00249	PTHR10641	KOG0048		K09422	GO:0003682	AT5G67300.1	ATMYB44,ATMYBR1,MYB44,MYBR1	myb domain protein r1	LOC_Os09g01960.1		MYB family transcription factor, putative, expressed
GRMZM2G124567	-1.12964	1.77846	3.56452	0.059027	1	GRMZM2G124567	GRMZM2G124567	RefSeq peptide	NP_001132698	hypothetical protein LOC100194178
GRMZM2G007981	-1.01534	4.18237	3.56045	0.0591718	1	GRMZM2G007981	GRMZM2G007981	RefSeq peptide	NP_001152676	kelch motif family protein		PTHR24413:SF184,PTHR24413					AT1G51540.1		Galactose oxidase/kelch repeat superfamily protein	LOC_Os08g03420.2		kelch repeat protein, putative, expressed
GRMZM2G022318	0.460523	7.24946	3.55824	0.0592504	1	GRMZM2G022318	GRMZM2G022318	RefSeq peptide	NP_001168503	hypothetical protein LOC100382282	PF00403	PTHR22814,PTHR22814:SF16	KOG1603			GO:0046872,GO:0030001	AT3G06130.1		Heavy metal transport/detoxification superfamily protein	LOC_Os11g05010.1		heavy-metal-associated domain-containing protein, putative, expressed
GRMZM2G053987	-1.05365	3.06424	3.55495	0.059368	1	GRMZM2G053987	GRMZM2G053987	UniProtKB/TrEMBL	B4FG60	Putative uncharacterized protein	PF00069	PTHR24055	KOG0660	2.7.11.24	K04371	GO:0004672,GO:0005524,GO:0006468	AT3G45640.1	ATMAPK3,ATMPK3,MPK3	mitogen-activated protein kinase 3	LOC_Os03g17700.1		CGMC_MAPKCGMC_2_ERK.2 - CGMC includes CDA, MAPK, GSK3, and CLKC kinases, expressed
GRMZM5G875789	1.64846	1.49504	3.55484	0.0593721	1	GRMZM5G875789	GRMZM5G875789	RefSeq peptide	YP_588315	hypothetical protein ZeamMp053
GRMZM2G024104	0.653247	4.01697	3.5513	0.0594988	1	GRMZM2G024104	GRMZM2G024104	UniProtKB/Swiss-Prot	P38560	Glutamine synthetase root isozyme 2 (EC 6.3.1.2)(Glutamate--ammonia ligase)	PF00120	PTHR20852:SF14,PTHR20852				GO:0004356,GO:0006807	AT1G66200.3	ATGSR2,GSR2	glutamine synthase clone F11	LOC_Os03g50490.1		glutamine synthetase, catalytic domain containing protein, expressed
GRMZM2G053466	1.31009	1.41544	3.55111	0.0595057	1	GRMZM2G053466	GRMZM2G053466	RefSeq DNA	NM_001147955	LOC100273537 (cl61_3), mRNA	PF01425	PTHR11895,PTHR11895:SF7	KOG1211			GO:0016884	AT5G64440.1	AtFAAH,FAAH	fatty acid amide hydrolase	LOC_Os11g06900.1		amidase family protein, putative, expressed
GRMZM2G462118	-1.43993	0.421088	3.54742	0.059638	1	GRMZM2G462118	no_annotation	no_annotation	no_annotation	no_annotation	PF00134	PTHR10026,PTHR10026:SF10	KOG0834				AT5G45190.1		Cyclin family protein	LOC_Os02g04010.2		cyclin-T1-1, putative, expressed
GRMZM2G155002	1.06315	1.8503	3.54656	0.0596689	1	GRMZM2G155002	GRMZM2G155002	RefSeq peptide	NP_001143554	hypothetical protein LOC100276248										LOC_Os11g22960.1		expressed protein
GRMZM2G002280	-0.918143	2.67808	3.54571	0.0596997	1	GRMZM2G002280	GRMZM2G002280	RefSeq peptide	NP_001130111	hypothetical protein LOC100191204		PTHR23328					AT3G27330.1		zinc finger (C3HC4-type RING finger) family protein	LOC_Os12g16690.1		zinc finger, C3HC4 type domain containing protein, expressed
GRMZM2G018873	4.57963	-2.72336	3.54472	0.0597351	1	GRMZM2G018873	GRMZM2G018873	RefSeq peptide	NP_001144571	hypothetical protein LOC100277580							AT3G15760.1			LOC_Os06g40210.1		expressed protein
GRMZM2G055434	4.57963	-2.72336	3.54472	0.0597351	1	GRMZM2G055434	GRMZM2G055434	RefSeq peptide	NP_001151407	early nodulin 20	PF02298					GO:0005507,GO:0009055	AT4G28365.1	AtENODL3,ENODL3	early nodulin-like protein 3	LOC_Os01g10480.1		plastocyanin-like domain containing protein, putative, expressed
GRMZM2G107395	4.57963	-2.72336	3.54472	0.0597351	1	GRMZM2G107395	no_annotation	no_annotation	no_annotation	no_annotation	PF00244	PTHR18860					AT1G78300.1	14-3-3OMEGA,GF14 OMEGA,GRF2	general regulatory factor 2	LOC_Os08g37490.1		14-3-3 protein, putative, expressed
GRMZM2G165914	4.57963	-2.72336	3.54472	0.0597351	1	GRMZM2G165914	no_annotation	no_annotation	no_annotation	no_annotation	PF04632					GO:0006810,GO:0005886	AT2G28780.1			LOC_Os12g01020.1		expressed protein
GRMZM2G303999	4.57963	-2.72336	3.54472	0.0597351	1	GRMZM2G303999	GRMZM2G303999	RefSeq peptide	NP_001168364	hypothetical protein LOC100382132
GRMZM2G357926	4.57963	-2.72336	3.54472	0.0597351	1	GRMZM2G357926	no_annotation	no_annotation	no_annotation	no_annotation	PF03168						AT3G26350.1			LOC_Os01g68090.1		harpin-induced protein 1 domain containing protein, expressed
GRMZM2G398240	4.57963	-2.72336	3.54472	0.0597351	1	GRMZM2G398240	no_annotation	no_annotation	no_annotation	no_annotation							AT5G25500.1			LOC_Os11g10110.1		expressed protein
GRMZM2G513273	4.57963	-2.72336	3.54472	0.0597351	1	GRMZM2G513273	no_annotation	no_annotation	no_annotation	no_annotation
AC234521.1_FG006	4.70058	-2.70205	3.54161	0.0598473	1	AC234521.1_FG006	no_annotation	no_annotation	no_annotation	no_annotation	PF03634						AT3G18550.1	ATTCP18,BRC1,TCP18	TCP family transcription factor	LOC_Os09g24480.1		TCP family transcription factor, putative, expressed
GRMZM2G044281	4.70058	-2.70205	3.54161	0.0598473	1	GRMZM2G044281	no_annotation	no_annotation	no_annotation	no_annotation	PF04321,PF01370	PTHR10366,PTHR10366:SF2	KOG0747	4.2.1.76	K12450	GO:0003824,GO:0050662,GO:0044237,GO:0008831,GO:0045226	AT1G78570.1	ATRHM1,RHM1,ROL1	rhamnose biosynthesis 1	LOC_Os03g17000.2		NAD dependent epimerase/dehydratase family domain containing protein, expressed
GRMZM2G061126	4.70058	-2.70205	3.54161	0.0598473	1	GRMZM2G061126	no_annotation	no_annotation	no_annotation	no_annotation
GRMZM2G070295	4.70058	-2.70205	3.54161	0.0598473	1	GRMZM2G070295	no_annotation	no_annotation	no_annotation	no_annotation	PF04640						AT2G12646.1		PLATZ transcription factor family protein	LOC_Os02g09070.1		zinc-binding protein, putative, expressed
GRMZM2G074236	4.70058	-2.70205	3.54161	0.0598473	1	GRMZM2G074236	no_annotation	no_annotation	no_annotation	no_annotation	PF03168	PTHR19957,PTHR19957:SF11					AT2G35460.1		Late embryogenesis abundant (LEA) hydroxyproline-rich glycoprotein family	LOC_Os01g64450.1		harpin-induced protein 1 domain containing protein, expressed
GRMZM2G100597	4.70058	-2.70205	3.54161	0.0598473	1	GRMZM2G100597	no_annotation	no_annotation	no_annotation	no_annotation		PTHR10587,PTHR10587:SF34					AT5G03760.1	ATCSLA09,ATCSLA9,CSLA09,CSLA9,RAT4	Nucleotide-diphospho-sugar transferases superfamily protein	LOC_Os02g09930.1		CSLA1 - cellulose synthase-like family A; mannan synthase, expressed
GRMZM2G108663	4.70058	-2.70205	3.54161	0.0598473	1	GRMZM2G108663	no_annotation	no_annotation	no_annotation	no_annotation
GRMZM2G126922	4.70058	-2.70205	3.54161	0.0598473	1	GRMZM2G126922	no_annotation	no_annotation	no_annotation	no_annotation	PF05739,PF12352	PTHR19305	KOG3065		K08509	GO:0005515	AT5G61210.1	ATSNAP33,ATSNAP33B,SNAP33,SNP33	soluble N-ethylmaleimide-sensitive factor adaptor protein 33	LOC_Os02g32740.1		SNARE domain containing protein, putative, expressed
GRMZM2G323415	4.70058	-2.70205	3.54161	0.0598473	1	GRMZM2G323415	no_annotation	no_annotation	no_annotation	no_annotation							AT3G17580.1			LOC_Os01g18450.1		expressed protein
GRMZM2G376708	4.70058	-2.70205	3.54161	0.0598473	1	GRMZM2G376708	no_annotation	no_annotation	no_annotation	no_annotation	PF03004,PF00931	PTHR11017,PTHR11017:SF126				GO:0043531	AT3G14470.1		NB-ARC domain-containing disease resistance protein	LOC_Os11g37780.1		stripe rust resistance protein Yr10, putative, expressed
GRMZM2G406493	4.70058	-2.70205	3.54161	0.0598473	1	GRMZM2G406493	GRMZM2G406493	RefSeq peptide	NP_001141926	hypothetical protein LOC100274075
GRMZM2G434557	4.70058	-2.70205	3.54161	0.0598473	1	GRMZM2G434557	GRMZM2G434557	RefSeq peptide	NP_001151908	integral membrane protein	PF01988		KOG4473				AT3G43660.1		Vacuolar iron transporter (VIT) family protein	LOC_Os04g59020.1		integral membrane protein, putative, expressed
GRMZM2G439136	4.70058	-2.70205	3.54161	0.0598473	1	GRMZM2G439136	no_annotation	no_annotation	no_annotation	no_annotation
GRMZM2G700842	4.70058	-2.70205	3.54161	0.0598473	1	GRMZM2G700842	no_annotation	no_annotation	no_annotation	no_annotation
GRMZM5G849600	4.70058	-2.70205	3.54161	0.0598473	1	GRMZM5G849600	GRMZM5G849600	RefSeq peptide	NP_001146007	hypothetical protein LOC100279537	PF00010	PTHR12565	KOG1319			GO:0046983	AT5G56960.1		basic helix-loop-helix (bHLH) DNA-binding family protein	LOC_Os01g39330.1		helix-loop-helix DNA-binding domain containing protein, expressed
GRMZM5G872041	4.70058	-2.70205	3.54161	0.0598473	1	GRMZM5G872041	no_annotation	no_annotation	no_annotation	no_annotation	PF00664	PTHR24223,PTHR24223:SF203				GO:0005524,GO:0042626,GO:0006810,GO:0055085,GO:0016021	AT3G21250.2	ATMRP6,MRP6	multidrug resistance-associated protein 6	LOC_Os05g10730.1		ABC transporter, ATP-binding protein, putative, expressed
GRMZM2G158758	-0.925483	2.31825	3.53968	0.059917	1	GRMZM2G158758	no_annotation	no_annotation	no_annotation	no_annotation
GRMZM2G377215	-0.560161	4.45921	3.53801	0.0599775	1	GRMZM2G377215	GRMZM2G377215	RefSeq peptide	NP_001146032	roothair defective3	PF04833					GO:0010215,GO:0016049,GO:0031225	AT4G16120.1	ATSEB1,COBL7,SEB1	COBRA-like protein-7 precursor	LOC_Os03g18910.1		COBRA-like protein 7 precursor, putative, expressed
GRMZM2G072034	-1.31464	-0.0103293	3.53641	0.0600354	1	GRMZM2G072034	GRMZM2G072034	RefSeq peptide	NP_001140887	hypothetical protein LOC100272963	PF08212	PTHR10612,PTHR10612:SF7	KOG4824		K03098		AT5G58070.1	ATTIL,TIL	temperature-induced lipocalin	LOC_Os02g39930.1		OsTIL-1 Temperature-induced lipocalin-1, expressed
GRMZM2G009335	-0.448268	6.78799	3.53582	0.0600566	1	GRMZM2G009335	GRMZM2G009335	RefSeq peptide	NP_001158899	hypothetical protein LOC100303793
GRMZM2G346133	0.960333	2.49853	3.5357	0.0600608	1	GRMZM2G346133	GRMZM2G346133	RefSeq peptide	NP_001152219	dynein light chain LC6, flagellar outer arm	PF01221	PTHR11886,PTHR11886:SF22	KOG3430			GO:0007017,GO:0005875	AT1G52240.2	ATROPGEF11,PIRF1,ROPGEF11	RHO guanyl-nucleotide exchange factor 11	LOC_Os02g16909.1		dynein light chain type 1 domain containing protein, expressed
GRMZM2G070571	1.22216	1.00762	3.53277	0.0601673	1	GRMZM2G070571	no_annotation	no_annotation	no_annotation	no_annotation	PF00957,PF00112,PF00396	PTHR12411,PTHR12411:SF44				GO:0008234,GO:0006508,GO:0016192,GO:0016021	AT1G47128.1	RD21,RD21A	Granulin repeat cysteine protease family protein	LOC_Os04g55650.1		oryzain alpha chain precursor, putative, expressed
GRMZM2G062974	-1.95451	-1.10473	3.53083	0.0602378	1	GRMZM2G062974	GRMZM2G062974	RefSeq peptide	NP_001150560	LOC100284192	PF00182,PF00187	PTHR22595:SF11,PTHR22595				GO:0004568,GO:0006032,GO:0016998,GO:0008061	AT3G12500.1	ATHCHIB,B-CHI,CHI-B,HCHIB,PR-3,PR3	basic chitinase	LOC_Os05g33130.1		CHIT17 - Chitinase family protein precursor, expressed
GRMZM2G092581	-0.519877	5.39541	3.52617	0.0604071	1	GRMZM2G092581	GRMZM2G092581	UniProtKB/TrEMBL	C4J4N1	Putative uncharacterized protein	PF00403	PTHR22814:SF16,PTHR22814	KOG1603			GO:0046872,GO:0030001	AT5G19090.1		Heavy metal transport/detoxification superfamily protein	LOC_Os11g05010.1		heavy-metal-associated domain-containing protein, putative, expressed
[truncated: 38,021 more rows]
