# Supplementary material for: Tasselseed5 overexpresses a wound-inducible enzyme, ZmCYP94B1, that affects jasmonate catabolism, sex determination, and plant architecture in maize
Source: Commun Biol. 2019 Mar 25;2:114. doi: 10.1038/s42003-019-0354-1 (PMC6433927; doi:10.1038/s42003-019-0354-1)
Supplement: Supplementary file 5 — Supplementary Data 3 [file 42003_2019_354_MOESM5_ESM.xlsx]

## Sheet: Sheet1
Enriched GO Information				Down-regulated		Up-regulated
No	GO Terma	Ontob	Description	FDRc	Numd	FDR	Num
1	GO:0031407	P	oxylipin metabolic process	1.2e-10	11	---	---
2	GO:0031408	P	oxylipin biosynthetic process	5.8e-06	7	---	---
3	GO:0009611	P	response to wounding	3e-05	11	---	---
4	GO:0009607	P	response to biotic stimulus	3e-05	19	---	---
5	GO:0051707	P	response to other organism	3.5e-05	18	---	---
6	GO:0009814	P	defense response, incompatible interaction	3.5e-05	9	---	---
7	GO:0009753	P	response to jasmonic acid stimulus	4.4e-05	9	---	---
8	GO:0055114	P	oxidation reduction	0.00016	32	0.03	5
9	GO:0006575	P	cellular amino acid derivative metabolic process	0.00024	11	---	---
10	GO:0006631	P	fatty acid metabolic process	0.00033	11	---	---
11	GO:0042180	P	cellular ketone metabolic process	0.00033	21	---	---
12	GO:0006950	P	response to stress	0.00033	34	---	---
13	GO:0045087	P	innate immune response	0.00034	9	---	---
14	GO:0051704	P	multi-organism process	0.00035	19	---	---
15	GO:0009605	P	response to external stimulus	0.00048	13	---	---
16	GO:0043436	P	oxoacid metabolic process	0.00052	20	---	---
17	GO:0006082	P	organic acid metabolic process	0.00052	20	---	---
18	GO:0019752	P	carboxylic acid metabolic process	0.00052	20	---	---
19	GO:0002376	P	immune system process	0.00055	9	---	---
20	GO:0006955	P	immune response	0.00055	9	---	---
21	GO:0050896	P	response to stimulus	0.001	44	---	---
22	GO:0016053	P	organic acid biosynthetic process	0.0012	13	---	---
23	GO:0046394	P	carboxylic acid biosynthetic process	0.0012	13	---	---
24	GO:0006725	P	cellular aromatic compound metabolic process	0.0012	11	---	---
25	GO:0006629	P	lipid metabolic process	0.0013	19	---	---
26	GO:0032787	P	monocarboxylic acid metabolic process	0.0014	12	---	---
27	GO:0006952	P	defense response	0.0018	14	---	---
28	GO:0019438	P	aromatic compound biosynthetic process	0.0022	8	---	---
29	GO:0044281	P	small molecule metabolic process	0.0025	32	---	---
30	GO:0044283	P	small molecule biosynthetic process	0.0025	16	---	---
31	GO:0009719	P	response to endogenous stimulus	0.0051	16	---	---
32	GO:0009698	P	phenylpropanoid metabolic process	0.0056	6	---	---
33	GO:0042221	P	response to chemical stimulus	0.0056	28	---	---
34	GO:0031347	P	regulation of defense response	0.0061	5	---	---
35	GO:0009617	P	response to bacterium	0.0062	9	---	---
36	GO:0006519	P	cellular amino acid and derivative metabolic process	0.0068	14	---	---
37	GO:0009072	P	aromatic amino acid family metabolic process	0.0069	5	---	---
38	GO:0006633	P	fatty acid biosynthetic process	0.01	7	---	---
39	GO:0080134	P	regulation of response to stress	0.012	5	---	---
40	GO:0042398	P	cellular amino acid derivative biosynthetic process	0.026	6	---	---
41	GO:0044255	P	cellular lipid metabolic process	0.027	12	---	---
42	GO:0010033	P	response to organic substance	0.029	16	---	---
43	GO:0009309	P	amine biosynthetic process	0.036	7	---	---
44	GO:0016165	F	lipoxygenase activity	5.9e-09	7	---	---
45	GO:0051213	F	dioxygenase activity	2e-06	8	---	---
46	GO:0016702	F	oxidoreductase activity, acting on single donors with incorporation of molecular oxygen, incorporation of two atoms of oxygen	2e-06	8	---	---
47	GO:0016701	F	oxidoreductase activity, acting on single donors with incorporation of molecular oxygen	3.5e-06	8	---	---
48	GO:0005506	F	iron ion binding	2.1e-05	19	---	---
49	GO:0016491	F	oxidoreductase activity	0.00026	32	---	---
50	GO:0016705	F	oxidoreductase activity, acting on paired donors, with incorporation or reduction of molecular oxygen	0.00073	14	---	---
51	GO:0003824	F	catalytic activity	0.0013	103	---	---
52	GO:0016829	F	lyase activity	0.0025	11	---	---
53	GO:0004497	F	monooxygenase activity	0.0098	8	---	---
